# Supplementary material for: Role of saltmarsh systems in estuarine trapping of microplastics
Source: Sci Rep. 2022 Sep 15;12:15546. doi: 10.1038/s41598-022-18881-7 (PMC9477837; doi:10.1038/s41598-022-18881-7)
Supplement: Supplementary file 1 — Supplementary Information 1. [file 41598_2022_18881_MOESM1_ESM.xlsx]

## Sheet: FLATBED_CLEARWATER
MOTOR 10Hz													MOTOR 25Hz
			PROFILE 1_10Hz_FCLW													PROFILE 1_25Hz_FCLW							25Hz_Mean_P1_FCLW
Depth (z) in cm	1	3	4	5	6	7		Bed shear stress	ꞇ0 = p (U*)2	0.000821385			Depth (z) in cm	1	3	4	5	6			Bed shear stress	ꞇ0 = p (U*)2	0.00158138
Z (m)	0.01	0.03	0.04	0.05	0.06	0.07			Mean_Velocity	0.0647478			Z (m)	0.01	0.03	0.04	0.05	0.06				Mean_Velocity	0.232836
(UZ) Velocity_mean	0.0612046	0.0654664	0.0650843	0.063423	0.0714371	0.0618712			Density (T,S)	999.241			(UZ) Velocity_mean	0.22753	0.236662	0.234896	0.232185	0.232906				Density (T,S)	999.241
In (z)	-4.60517	-3.50656	-3.21888	-2.99573	-2.81341	-2.65926		Slope	Slope = d(Uz)/d(Inz)	0.00221133			In (z)	-4.60517	-3.50656	-3.21888	-2.99573	-2.81341			Slope	Slope = d(Uz)/d(Inz)	0.00306831
TKE_mean	0.1734	0.3941	0.3607	0.3412	0.2967	0.3363			U* = Slope * 0.41	0.000906647			TKE_mean	1.2769	1.1271	1.0901	1.1037	1.0568				U* = Slope * 0.41	0.00125801
TKE_shear stress (TKE) = 0.19 * TKE_mean	0.032946	0.074879	0.068533	0.064828	0.056373	0.063897		Intercept		0.0720448			TKE_shear stress (TKE) = 0.19 * TKE_mean	0.242611	0.214149	0.207119	0.209703	0.200792			Intercept		0.243354
STD_Shearstress	0.0316	0.0925	0.0751	0.0722	0.0595	0.0712	InZ0	-32.5798	Z0	7.09217e-15			STD_Shearstress	0.2124	0.1742	0.1715	0.1838	0.1685		InZ0	-79.312	Z0	3.59105e-35
			PROFILE 2_10Hz_FCLW													PROFILE 2_25Hz_FCLW							25Hz_Mean_P2_FCLW
Depth (z) in cm	1	3	4	5	8	9		Bed shear stress	ꞇ0 = p (U*)2	0.0369217			Depth (z) in cm	1	3	5	6	7			Bed shear stress	ꞇ0 = p (U*)2	0.00241857
Z (m)	0.01	0.03	0.04	0.05	0.08	0.09			Mean_Velocity	0.0749181			Z (m)	0.01	0.03	0.05	0.06	0.07				Mean_Velocity	0.234121
(UZ) Velocity_mean	0.0601431	0.0670387	0.0699564	0.0716838	0.0725405	0.108146			Density (T,S)	999.168			(UZ) Velocity_mean	0.229555	0.231299	0.238431	0.236708	0.234613				Density (T,S)	999.266
In (z)	-4.60517	-3.50656	-3.21888	-2.99573	-2.52573	-2.40795		Slope	Slope = d(Uz)/d(Inz)	0.0148265			In (z)	-4.60517	-3.50656	-2.99573	-2.81341	-2.65926			Slope	Slope = d(Uz)/d(Inz)	0.0037945
TKE_mean	0.4305	0.4009	0.4479	0.6087	0.5416	1.0214			U* = Slope * 0.41	0.00607885			TKE_mean	1.1455	0.9882	1.0005	1.0968	1.1388				U* = Slope * 0.41	0.00155575
TKE_shear stress (TKE) = 0.19 * TKE_mean	0.081795	0.076171	0.085101	0.115653	0.102904	0.194066		Intercept		0.122511			TKE_shear stress (TKE) = 0.19 * TKE_mean	0.217645	0.187758	0.190095	0.208392	0.216372			Intercept		0.246704
STD_Shearstress	0.0936	0.0941	0.112	0.1456	0.1453	0.2588	InZ0	-8.263	Z0	0.000257884			STD_Shearstress	0.1901	0.1503	0.1526	0.1699	0.1864		InZ0	-65.0161	Z0	5.80567e-29
																PROFILE 3_25Hz_FCLW							25Hz_Mean_P3_FCLW
			PROFILE 3_10Hz_FCLW										Depth (z) in cm	1	3	4	5	6	7	8	9		Bed shear stress	ꞇ0 = p (U*)2	0.00170295
Depth (z) in cm	3	4	5	6	7			Bed shear stress	ꞇ0 = p (U*)2	0.0577963			Z (m)	0.01	0.03	0.04	0.05	0.06	0.07	0.08	0.09			Mean_Velocity	0.242666
Z (m)	0.03	0.04	0.05	0.06	0.07				Mean_Velocity	0.0845447			(UZ) Velocity_mean	0.240734	0.2402	0.23981	0.241907	0.240088	0.24093	0.242014	0.255643			Density (T,S)	999.241
(UZ) Velocity_mean	0.0783865	0.083156	0.0805144	0.0783289	0.102338				Density (T,S)	999.143			In (z)	-4.60517	-3.50656	-3.21888	-2.99573	-2.81341	-2.65926	-2.52573	-2.40795		Slope	Slope = d(Uz)/d(Inz)	0.00318406
In (z)	-3.50656	-3.21888	-2.99573	-2.81341	-2.65926			Slope	Slope = d(Uz)/d(Inz)	0.0185504			TKE_mean	1.0488	1.0435	1.044	1.0579	1.0802	1.061	1.0959	1.0807			U* = Slope * 0.41	0.00130547
TKE_mean	0.8839	0.7493	0.8706	0.7446	0.6437				U* = Slope * 0.41	0.00760565			TKE_shear stress (TKE) = 0.19 * TKE_mean	0.199272	0.198265	0.19836	0.201001	0.205238	0.20159	0.208221	0.205333		Intercept		0.252509
TKE_shear stress (TKE) = 0.19 * TKE_mean	0.167941	0.142367	0.165414	0.141474	0.122303			Intercept		0.140915			STD_Shearstress	0.1803	0.1647	0.1691	0.1698	0.1669	0.1671	0.1614	0.1614	InZ0	-79.3041	Z0	3.61951e-35
STD_Shearstress	0.2655	0.192	0.2468	0.2097	0.128		InZ0	-7.59635	Z0	0.000502283
																PROFILE 4_25Hz_FCLW							25Hz_Mean_P4_FCLW
			PROFILE 4_10Hz_FCLW										Depth (z) in cm	1	3	4	6	7	8	9			Bed shear stress	ꞇ0 = p (U*)2	0.00511573
Depth (z) in cm	3	4	5	6	7			Bed shear stress	ꞇ0 = p (U*)2	0.0191142			Z (m)	0.01	0.03	0.04	0.06	0.07	0.08	0.09				Mean_Velocity	0.25512
Z (m)	0.03	0.04	0.05	0.06	0.07				Mean_Velocity	0.083509			(UZ) Velocity_mean	0.259206	0.26077	0.257313	0.257361	0.255657	0.26764	0.227895				Density (T,S)	999.241
(UZ) Velocity_mean	0.0803933	0.07942	0.0910639	0.0679899	0.0986779				Density (T,S)	999.143			In (z)	-4.60517	-3.50656	-3.21888	-2.81341	-2.65926	-2.52573	-2.40795			Slope	Slope = d(Uz)/d(Inz)	-0.00551867
In (z)	-3.50656	-3.21888	-2.99573	-2.81341	-2.65926			Slope	Slope = d(Uz)/d(Inz)	0.0106679			TKE_mean	1.0295	1.0887	1.201	1.0718	1.2497	1.1464	1.0612				U* = Slope * 0.41	-0.00226266
TKE_mean	0.579	0.595	0.6001	0.4707	0.4597				U* = Slope * 0.41	0.00437385			TKE_shear stress (TKE) = 0.19 * TKE_mean	0.195605	0.206853	0.22819	0.203642	0.237443	0.217816	0.201628			Intercept		0.237983
TKE_shear stress (TKE) = 0.19 * TKE_mean	0.11001	0.11305	0.114019	0.089433	0.087343			Intercept		0.115926			STD_Shearstress	0.1702	0.1697	0.1913	0.1573	0.1947	0.1731	0.1678		InZ0	43.1233	Z0	5.34819e+18
STD_Shearstress	0.1317	0.1213	0.1222	0.1128	0.1034		InZ0	-10.8668	Z0	1.9081e-05
																PROFILE 5_25Hz_FCLW							25Hz_Mean_P5_FCLW
			PROFILE 5_10Hz_FCLW										Depth (z) in cm	1	3	4	5	6	7	8	9		Bed shear stress	ꞇ0 = p (U*)2	4.87146e-05
Depth (z) in cm	3	4	5	6	7			Bed shear stress	ꞇ0 = p (U*)2	0.015355			Z (m)	0.01	0.03	0.04	0.05	0.06	0.07	0.08	0.09			Mean_Velocity	0.254983
Z (m)	0.03	0.04	0.05	0.06	0.07				Mean_Velocity	0.146281			(UZ) Velocity_mean	0.257492	0.25526	0.256761	0.253916	0.251455	0.242663	0.253303	0.269014			Density (T,S)	999.241
(UZ) Velocity_mean	0.168932	0.105957	0.149325	0.133738	0.173452				Density (T,S)	999.119			In (z)	-4.60517	-3.50656	-3.21888	-2.99573	-2.81341	-2.65926	-2.52573	-2.40795		Slope	Slope = d(Uz)/d(Inz)	-0.00053853
In (z)	-3.50656	-3.21888	-2.99573	-2.81341	-2.65926			Slope	Slope = d(Uz)/d(Inz)	0.00956163			TKE_mean	1.1199	1.187	1.2714	1.4186	1.32	1.1516	1.464	1.2757			U* = Slope * 0.41	-0.000220797
TKE_mean	0.8247	0.9223	1.0156	1.2076	1.1276				U* = Slope * 0.41	0.00392027			TKE_shear stress (TKE) = 0.19 * TKE_mean	0.212781	0.22553	0.241566	0.269534	0.2508	0.218804	0.27816	0.242383		Intercept		0.253318
TKE_shear stress (TKE) = 0.19 * TKE_mean	0.156693	0.175237	0.192964	0.229444	0.214244			Intercept		0.175336			STD_Shearstress	0.1642	0.1798	0.1971	0.2336	0.2117	0.1793	0.215	0.1952	InZ0	470.388	Z0	1.93521e+204
STD_Shearstress	0.1459	0.2071	0.2188	0.2725	0.2281		InZ0	-18.3375	Z0	1.08675e-08
													MOTOR 30Hz
MOTOR 15Hz																PROFILE 1_30Hz_FCLW							30Hz_Mean_P1_FCLW
			PROFILE 1_15Hz_FCLW										Depth (z) in cm	1	4	6	7	8	9				Bed shear stress	ꞇ0 = p (U*)2	0.000577364
Depth (z) in cm	3	4	5	6				Bed shear stress	ꞇ0 = p (U*)2	0.213533			Z (m)	0.01	0.04	0.06	0.07	0.08	0.09					Mean_Velocity	0.292414
Z (m)	0.03	0.04	0.05	0.06					Mean_Velocity	0.152783			Velocity_mean	0.290844	0.291989	0.290197	0.286641	0.291974	0.302838					Density (T,S)	999.241
(UZ) Velocity_mean	0.166121	0.151691	0.156893	0.136427					Density (T,S)	999.241			In (z)	-4.60517	-3.21888	-2.81341	-2.65926	-2.52573	-2.40795				Slope	Slope = d(Uz)/d(Inz)	0.00185398
In (z)	-3.50656	-3.21888	-2.99573	-2.81341				Slope	Slope = d(Uz)/d(Inz)	-0.0356544			TKE_mean	1.2603	1.1958	1.1434	1.0081	1.3794	1.4014					U* = Slope * 0.41	0.000760133
TKE_mean	0.9297	0.9246	0.908	0.8035					U* = Slope * 0.41	-0.0146183			TKE_shear stress (TKE) = 0.19 * TKE_mean	0.239457	0.227202	0.217246	0.191539	0.262086	0.266266				Intercept		0.298047
TKE_shear stress (TKE) = 0.19 * TKE_mean	0.176643	0.175674	0.17252	0.152665				Intercept		0.0410547			STD_Shearstress	0.1835	0.1842	0.1618	0.1387	0.1917	0.1931			InZ0	-160.76	Z0	1.52278e-70
STD_Shearstress	0.1784	0.1801	0.1747	0.1595			InZ0	1.15146	Z0	3.16281
																PROFILE 2_30Hz_FCLW							30Hz_Mean_P2_FCLW
			PROFILE 2_15Hz_FCLW										Depth (z) in cm	1	3	5	6	7	8				Bed shear stress	ꞇ0 = p (U*)2	0.000679264
Depth (z) in cm	2	5	6	7	8			Bed shear stress	ꞇ0 = p (U*)2	0.00341886			Z (m)	0.01	0.03	0.05	0.06	0.07	0.08					Mean_Velocity	0.273626
Z (m)	0.02	0.05	0.06	0.07	0.08				Mean_Velocity	0.117448			Velocity_mean	0.277152	0.273285	0.272595	0.272469	0.272598	0.273657					Density (T,S)	999.241
(UZ) Velocity_mean	0.121656	0.117237	0.116734	0.116788	0.114824				Density (T,S)	999.119			In (z)	-4.60517	-3.50656	-2.99573	-2.81341	-2.65926	-2.52573				Slope	Slope = d(Uz)/d(Inz)	-0.00201094
In (z)	-3.91202	-2.99573	-2.81341	-2.65926	-2.52573			Slope	Slope = d(Uz)/d(Inz)	-0.00451178			TKE_mean	1.1285	1.1871	1.2038	1.0973	1.145	1.1323					U* = Slope * 0.41	-0.000824487
TKE_mean	0.6048	0.573	0.5705	0.5822	0.5601				U* = Slope * 0.41	-0.00184983			TKE_shear stress (TKE) = 0.19 * TKE_mean	0.214415	0.225549	0.228722	0.208487	0.21755	0.215137				Intercept		0.267222
TKE_shear stress (TKE) = 0.19 * TKE_mean	0.114912	0.10887	0.108395	0.110618	0.106419			Intercept		0.103997			STD_Shearstress	0.1642	0.1731	0.1794	0.1576	0.1605	0.1592			InZ0	132.884	Z0	5.13819e+57
STD_Shearstress	0.1393	0.1272	0.119	0.1024	0.1075		InZ0	23.0501	Z0	1.02457e+10
																PROFILE 3_30Hz_FCLW							30Hz_Mean_P3_FCLW
			PROFILE 3_15Hz_FCLW										Depth (z) in cm	1	3	4	5	6	7	8	9		Bed shear stress	ꞇ0 = p (U*)2	1.14528e-07
Depth (z) in cm	1	3	4	5	6	7	8		Bed shear stress	ꞇ0 = p (U*)2	3.28425e-05		Z (m)	0.01	0.03	0.04	0.05	0.06	0.07	0.08	0.09			Mean_Velocity	0.270098
Z (m)	0.01	0.03	0.04	0.05	0.06	0.07	0.08			Mean_Velocity	0.121852		Velocity_mean	0.271655	0.267156	0.268597	0.271734	0.270849	0.269194	0.270784	0.270813			Density (T,S)	999.241
(UZ) Velocity_mean	0.121748	0.123186	0.12146	0.118628	0.120047	0.120981	0.126913			Density (T,S)	999.143		In (z)	-4.60517	-3.50656	-3.21888	-2.99573	-2.81341	-2.65926	-2.52573	-2.40795		Slope	Slope = d(Uz)/d(Inz)	-2.61118e-05
In (z)	-4.60517	-3.50656	-3.21888	-2.99573	-2.81341	-2.65926	-2.52573		Slope	Slope = d(Uz)/d(Inz)	0.000442202		TKE_mean	1.1919	1.1658	1.2462	1.2085	1.2365	1.115	1.2312	1.1518			U* = Slope * 0.41	-1.07058e-05
TKE_mean	0.4939	0.4599	0.4648	0.4743	0.5413	0.4684	0.567			U* = Slope * 0.41	0.000181303		TKE_shear stress (TKE) = 0.19 * TKE_mean	0.226461	0.221502	0.236778	0.229615	0.234935	0.21185	0.233928	0.218842		Intercept		0.270017
TKE_shear stress (TKE) = 0.19 * TKE_mean	0.093841	0.087381	0.088312	0.090117	0.102847	0.088996	0.10773		Intercept		0.123262		STD_Shearstress	0.1773	0.1611	0.1807	0.1767	0.1787	0.1562	0.1752	0.1606	InZ0	10340.8	Z0	#NUM!
STD_Shearstress	0.1026	0.0888	0.0898	0.0912	0.1082	0.0909	0.1111	InZ0	-278.747	Z0	8.74676e-122
																PROFILE 4_30Hz_FCLW								30Hz_Mean_P4_FCLW
			PROFILE 4_15Hz_FCLW										Depth (z) in cm	1	2	3	4	5	6	7	8	9		Bed shear stress	ꞇ0 = p (U*)2	0.000175093
Depth (z) in cm	1	2	3	4	5	6	7		Bed shear stress	ꞇ0 = p (U*)2	0.000197774		Z (m)	0.01	0.02	0.03	0.04	0.05	0.06	0.07	0.08	0.09			Mean_Velocity	0.315647
Z (m)	0.01	0.02	0.03	0.04	0.05	0.06	0.07			Mean_Velocity	0.125389		Velocity_mean	0.319871	0.309457	0.319008	0.316545	0.318539	0.313868	0.314645	0.308049	0.320838			Density (T,S)	999.241
(UZ) Velocity_mean	0.126091	0.128431	0.123377	0.124175	0.127092	0.123364	0.125193			Density (T,S)	999.143		In (z)	-4.60517	-3.91202	-3.50656	-3.21888	-2.99573	-2.81341	-2.65926	-2.52573	-2.40795		Slope	Slope = d(Uz)/d(Inz)	-0.00102098
In (z)	-4.60517	-3.91202	-3.50656	-3.21888	-2.99573	-2.81341	-2.65926		Slope	Slope = d(Uz)/d(Inz)	-0.00108514		TKE_mean	1.2086	1.1359	1.2638	1.2075	1.2622	1.3149	1.1445	1.2652	1.1766			U* = Slope * 0.41	-0.0004186
TKE_mean	0.7043	0.6157	0.4866	0.4966	0.4757	0.5242	0.4761			U* = Slope * 0.41	-0.000444909		TKE_shear stress (TKE) = 0.19 * TKE_mean	0.229634	0.215821	0.240122	0.229425	0.239818	0.249831	0.217455	0.240388	0.223554		Intercept		0.312397
TKE_shear stress (TKE) = 0.19 * TKE_mean	0.133817	0.116983	0.092454	0.094354	0.090383	0.099598	0.090459		Intercept		0.121713		STD_Shearstress	0.1786	0.1568	0.1792	0.1632	0.1793	0.1842	0.1593	0.1675	0.1625	InZ0	305.979	Z0	7.67309e+132
STD_Shearstress	0.1697	0.1463	0.0956	0.0969	0.0914	0.1045	0.0818	InZ0	112.163	Z0	5.15109e+48
																PROFILE 5_30Hz_FCLW								30Hz_Mean_P5_FCLW
			PROFILE 5_15Hz_FCLW										Depth (z) in cm	1	3	4	5	6	7	8			Bed shear stress	ꞇ0 = p (U*)2	0.00514933
Depth (z) in cm	1	3	4	5	6	7			Bed shear stress	ꞇ0 = p (U*)2	0.000690887		Z (m)	0.01	0.03	0.04	0.05	0.06	0.07	0.08				Mean_Velocity	0.316291
Z (m)	0.01	0.03	0.04	0.05	0.06	0.07				Mean_Velocity	0.123996		Velocity_mean	0.320105	0.322711	0.320497	0.321161	0.307337	0.314703	0.307523				Density (T,S)	999.241
(UZ) Velocity_mean	0.125914	0.125161	0.124134	0.125417	0.122577	0.120775				Density (T,S)	999.168		In (z)	-4.60517	-3.50656	-3.21888	-2.99573	-2.81341	-2.65926	-2.52573			Slope	Slope = d(Uz)/d(Inz)	-0.00553677
In (z)	-4.60517	-3.50656	-3.21888	-2.99573	-2.81341	-2.65926			Slope	Slope = d(Uz)/d(Inz)	-0.00202815		TKE_mean	1.4058	1.2452	1.1652	1.242	1.2357	1.233	1.2503				U* = Slope * 0.41	-0.00227007
TKE_mean	0.665	0.5338	0.4738	0.5789	0.5553	0.5889				U* = Slope * 0.41	-0.000831542		TKE_shear stress (TKE) = 0.19 * TKE_mean	0.267102	0.236588	0.221388	0.23598	0.234783	0.23427	0.237557			Intercept		0.298633
TKE_shear stress (TKE) = 0.19 * TKE_mean	0.12635	0.101422	0.090022	0.109991	0.105507	0.111891			Intercept		0.117304		STD_Shearstress	0.2027	0.1783	0.1618	0.1787	0.1769	0.181	0.1796		InZ0	53.9363	Z0	2.65607e+23
STD_Shearstress	0.1731	0.1145	0.0933	0.1106	0.113	0.1195		InZ0	57.8378	Z0	1.31416e+25
																	MOTOR 35Hz
MOTOR 20Hz																PROFILE 1_35Hz_FCLW								35Hz_Mean_P1_FCLW
			PROFILE 1_20Hz_FCLW										Depth (z) in cm	1	3	5	6	7	8				Bed shear stress	ꞇ0 = p (U*)2	0.000226089
Depth (z) in cm	1	3	4	5	6	7			Bed shear stress	ꞇ0 = p (U*)2	1.04545e-06		Z (m)	0.01	0.03	0.05	0.06	0.07	0.08					Mean_Velocity	0.352794
Z (m)	0.01	0.03	0.04	0.05	0.06	0.07				Mean_Velocity	0.178361		Velocity_mean	0.351824	0.345361	0.364089	0.350746	0.361051	0.343694					Density (T,S)	999.241
(UZ) Velocity_mean	0.178112	0.178511	0.177949	0.18048	0.17627	0.178843				Density (T,S)	999.217		In (z)	-4.60517	-3.50656	-2.99573	-2.81341	-2.65926	-2.52573				Slope	Slope = d(Uz)/d(Inz)	0.00116017
In (z)	-4.60517	-3.50656	-3.21888	-2.99573	-2.81341	-2.65926			Slope	Slope = d(Uz)/d(Inz)	7.88928e-05		TKE_mean	1.4301	1.369	1.3186	1.4223	1.2681	1.3128					U* = Slope * 0.41	0.000475669
TKE_mean	0.7228	0.6598	0.6006	0.6106	0.573	0.8393				U* = Slope * 0.41	3.2346e-05		TKE_shear stress (TKE) = 0.19 * TKE_mean	0.271719	0.26011	0.250534	0.270237	0.240939	0.249432				Intercept		0.356489
TKE_shear stress (TKE) = 0.19 * TKE_mean	0.137332	0.125362	0.114114	0.116014	0.10887	0.159467			Intercept		0.178621		STD_Shearstress	0.2039	0.1828	0.1838	0.2017	0.1766	0.1792			InZ0	-307.274	Z0	3.57108e-134
STD_Shearstress	0.1262	0.1097	0.0961	0.0972	0.0925	0.1452		InZ0	-2264.1	Z0	0
																PROFILE 2_35Hz_FCLW								35Hz_Mean_P2_FCLW
			PROFILE 2_20Hz_FCLW						20Hz_Mean_P2_FCLW				Depth (z) in cm	1	2	4	5	6	7	8	9		Bed shear stress	ꞇ0 = p (U*)2	0.0299392
Depth (z) in cm	1	2	4	5	6	7			Bed shear stress	ꞇ0 = p (U*)2	0.000278692		Z (m)	0.01	0.02	0.04	0.05	0.06	0.07	0.08	0.09			Mean_Velocity	0.352544
Z (m)	0.01	0.02	0.04	0.05	0.06	0.07				Mean_Velocity	0.17181		Velocity_mean	0.341539	0.335372	0.323659	0.362263	0.374407	0.373842	0.351042	0.358227			Density (T,S)	999.241
(UZ) Velocity_mean	0.17208	0.174051	0.172858	0.171223	0.17104	0.169608				Density (T,S)	999.217		In (z)	-4.60517	-3.91202	-3.21888	-2.99573	-2.81341	-2.65926	-2.52573	-2.40795		Slope	Slope = d(Uz)/d(Inz)	0.0133506
In (z)	-4.60517	-3.91202	-3.21888	-2.99573	-2.81341	-2.65926			Slope	Slope = d(Uz)/d(Inz)	-0.0012881		TKE_mean	1.5058	1.5566	1.8523	1.6588	1.4804	1.4605	1.5997	1.5404			U* = Slope * 0.41	0.00547375
TKE_mean	1.2011	0.9305	0.842	0.7547	0.7369	0.7549				U* = Slope * 0.41	-0.00052812		TKE_shear stress (TKE) = 0.19 * TKE_mean	0.286102	0.295754	0.351937	0.315172	0.281276	0.277495	0.303943	0.292676		Intercept		0.394495
TKE_shear stress (TKE) = 0.19 * TKE_mean	0.228209	0.176795	0.15998	0.143393	0.140011	0.143431			Intercept		0.167473		STD_Shearstress	0.2132	0.2125	0.2406	0.2315	0.2075	0.2043	0.2165	0.2106	InZ0	-29.5489	Z0	1.46925e-13
STD_Shearstress	0.2429	0.169	0.1505	0.13	0.1205	0.1225		InZ0	130.016	Z0	2.91758e+56
																PROFILE 3_35Hz_FCLW								35Hz_Mean_P3_FCLW
			PROFILE 3_20Hz_FCLW										Depth (z) in cm	1	3	4	5	6	7				Bed shear stress	ꞇ0 = p (U*)2	0.0255204
Depth (z) in cm	1	3	4	5	6	7	8		Bed shear stress	ꞇ0 = p (U*)2	6.4382e-06		Z (m)	0.01	0.03	0.04	0.05	0.06	0.07					Mean_Velocity	0.343739
Z (m)	0.01	0.03	0.04	0.05	0.06	0.07	0.08			Mean_Velocity	0.170401		Velocity_mean	0.325936	0.342445	0.348981	0.347352	0.349356	0.348364					Density (T,S)	999.241
(UZ) Velocity_mean	0.170911	0.1699	0.170209	0.169315	0.171676	0.172612	0.168182			Density (T,S)	999.217		In (z)	-4.60517	-3.50656	-3.21888	-2.99573	-2.81341	-2.65926				Slope	Slope = d(Uz)/d(Inz)	0.0123261
In (z)	-4.60517	-3.50656	-3.21888	-2.99573	-2.81341	-2.65926	-2.52573		Slope	Slope = d(Uz)/d(Inz)	-0.00019578		TKE_mean	1.3698	1.376	1.3524	1.3808	1.3673	1.3827					U* = Slope * 0.41	0.00505369
TKE_mean	0.8711	0.815	0.8615	0.8894	0.952	0.9635	0.9202			U* = Slope * 0.41	-8.02698e-05		TKE_shear stress (TKE) = 0.19 * TKE_mean	0.260262	0.26144	0.256956	0.262352	0.259787	0.262713				Intercept		0.384413
TKE_shear stress (TKE) = 0.19 * TKE_mean	0.165509	0.15485	0.163685	0.168986	0.18088	0.183065	0.174838		Intercept		0.169776		STD_Shearstress	0.2019	0.1976	0.183	0.1874	0.1822	0.1853			InZ0	-31.187	Z0	2.85536e-14
STD_Shearstress	0.163	0.1371	0.1523	0.1622	0.1693	0.1663	0.1582	InZ0	867.179	Z0	#NUM!
																PROFILE 4_35Hz_FCLW								35Hz_Mean_P4_FCLW
			PROFILE 4_20Hz_FCLW						20Hz_Mean_P4_FCLW				Depth (z) in cm	1	3	4	5	6	7	8	8.5		Bed shear stress	ꞇ0 = p (U*)2	0.00433901
Depth (z) in cm	1	3	4	5	6	7	8		Bed shear stress	ꞇ0 = p (U*)2	0.000200468		Z (m)	0.01	0.03	0.04	0.05	0.06	0.07	0.08	0.085			Mean_Velocity	0.391204
Z (m)	0.01	0.03	0.04	0.05	0.06	0.07	0.08			Mean_Velocity	0.197727		Velocity_mean	0.396821	0.39303	0.39447	0.394577	0.390046	0.390414	0.3911	0.379173			Density (T,S)	999.241
(UZ) Velocity_mean	0.192119	0.200161	0.203324	0.199503	0.201343	0.19948	0.188156			Density (T,S)	999.241		In (z)	-4.60517	-3.50656	-3.21888	-2.99573	-2.81341	-2.65926	-2.52573	-2.4651		Slope	Slope = d(Uz)/d(Inz)	-0.00508249
In (z)	-4.60517	-3.50656	-3.21888	-2.99573	-2.81341	-2.65926	-2.52573		Slope	Slope = d(Uz)/d(Inz)	0.00109245		TKE_mean	1.3208	1.3138	1.2613	1.2561	1.2932	1.2822	1.3816	1.2646			U* = Slope * 0.41	-0.00208382
TKE_mean	0.814	0.7222	0.7148	0.8018	0.7806	0.7893	0.8511			U* = Slope * 0.41	0.000447906		TKE_shear stress (TKE) = 0.19 * TKE_mean	0.250952	0.249622	0.239647	0.238659	0.245708	0.243618	0.262504	0.240274		Intercept		0.375455
TKE_shear stress (TKE) = 0.19 * TKE_mean	0.15466	0.137218	0.135812	0.152342	0.148314	0.149967	0.161709		Intercept		0.201211		STD_Shearstress	0.1992	0.1808	0.1661	0.1658	0.167	0.1672	0.1874	0.1661	InZ0	73.8722	Z0	1.20863e+32
STD_Shearstress	0.1577	0.1174	0.1173	0.1377	0.1242	0.1342	0.1309	InZ0	-184.182	Z0	1.02488e-80
																PROFILE 5_35Hz_FCLW								35Hz_Mean_P5_FCLW
			PROFILE 5_20Hz_FCLW						20Hz_Mean_P5_FCLW				Depth (z) in cm	1	3	4	5	6	7	8	9		Bed shear stress	ꞇ0 = p (U*)2	0.00750232
Depth (z) in cm	1	3	4	5	6	7	8		Bed shear stress	ꞇ0 = p (U*)2	0.00153193		Z (m)	0.01	0.03	0.04	0.05	0.06	0.07	0.08	0.09			Mean_Velocity	0.374873
Z (m)	0.01	0.03	0.04	0.05	0.06	0.07	0.08			Mean_Velocity	0.201647		Velocity_mean	0.379113	0.382174	0.380703	0.381661	0.371308	0.373425	0.369908	0.360691			Density (T,S)	999.241
(UZ) Velocity_mean	0.198896	0.19865	0.201419	0.202895	0.20068	0.197372	0.211614			Density (T,S)	999.217		In (z)	-4.60517	-3.50656	-3.21888	-2.99573	-2.81341	-2.65926	-2.52573	-2.40795		Slope	Slope = d(Uz)/d(Inz)	-0.00668311
In (z)	-4.60517	-3.50656	-3.21888	-2.99573	-2.81341	-2.65926	-2.52573		Slope	Slope = d(Uz)/d(Inz)	0.00301999		TKE_mean	1.3771	1.4198	1.4005	1.3895	1.2891	1.3681	1.3658	1.3074			U* = Slope * 0.41	-0.00274007
TKE_mean	0.7863	0.8435	0.8546	0.7806	0.8181	0.8631	1.0957			U* = Slope * 0.41	0.0012382		TKE_shear stress (TKE) = 0.19 * TKE_mean	0.261649	0.269762	0.266095	0.264005	0.244929	0.259939	0.259502	0.248406		Intercept		0.354212
TKE_shear stress (TKE) = 0.19 * TKE_mean	0.149397	0.160265	0.162374	0.148314	0.155439	0.163989	0.208183		Intercept		0.211278		STD_Shearstress	0.188	0.1888	0.1889	0.1869	0.1663	0.1858	0.1869	0.1831	InZ0	53.001	Z0	1.04242e+23
STD_Shearstress	0.1371	0.138	0.1415	0.1253	0.1378	0.1431	0.178	InZ0	-69.9597	Z0	4.13876e-31

## Sheet: FLATBED_CLEARWATER (2)
MOTOR 10Hz														MOTOR 25Hz
			PROFILE 1_10Hz_FCLW														PROFILE 1_25Hz_FCLW							25Hz_Mean_P1_FCLW
Depth (z) in cm	1	3	4	5	6	7	#2SIGNIFI	Bed shear stress	ꞇ0 = p (U*)2	0.0009604	0.00096			Depth (z) in cm	1	3	4	5	6			Bed shear stress	ꞇ0 = p (U*)2	0.00169	0.0017
Z (m)	0.01	0.03	0.04	0.05	0.06	0.07			Mean_Velocity	0.0645	0.065			Z (m)	0.01	0.03	0.04	0.05	0.06				Mean_Velocity	0.232	0.23
(UZ) Velocity_mean	0.0612046	0.0654664	0.0650843	0.063423	0.0714371	0.0618712								(UZ) Velocity_mean	0.22753	0.236662	0.234896	0.232185	0.232906
(UZ) Velocity_mean	0.061	0.065	0.065	0.063	0.071	0.062	2							(UZ) Velocity_mean	0.23	0.24	0.23	0.23	0.23
In (z)	-4.60517	-3.50656	-3.21888	-2.99573	-2.81341	-2.65926								In (z)	-4.60517	-3.50656	-3.21888	-2.99573	-2.81341
In (z)	-4.6	-3.5	-3.2	-3	-2.8	-2.7	2							In (z)	-4.6	-3.5	-3.2	-3	-2.8
TKE_mean	0.1734	0.3941	0.3607	0.3412	0.2967	0.3363								TKE_mean	1.2769	1.1271	1.0901	1.1037	1.0568
TKE_mean	0.17	0.39	0.36	0.34	0.3	0.34	2		Density (T,S)	999.241	1000			TKE_mean	1.3	1.1	1.1	1.1	1.1				Density (T,S)	999.241	1000
TKE_shear stress (TKE) = 0.19 * TKE_mean	0.032946	0.074879	0.068533	0.064828	0.056373	0.063897		Slope	Slope = d(Uz)/d(Inz)	0.00237705	0.0024			TKE_shear stress (TKE) = 0.19 * TKE_mean	0.242611	0.214149	0.207119	0.209703	0.200792			Slope	Slope = d(Uz)/d(Inz)	0.00306831	0.0031
TKE_shear stress (TKE) = 0.19 * TKE_mean	0.033	0.075	0.069	0.065	0.056	0.064	0.0603333		U* = Slope * 0.41	0.000984	0.00098			TKE_shear stress (TKE) = 0.19 * TKE_mean	0.24	0.21	0.21	0.21	0.2	0.214			U* = Slope * 0.41	0.001271	0.0013
STD_Shearstress	0.0316	0.0925	0.0751	0.0722	0.0595	0.0712		Intercept		0.0723443	0.072			STD_Shearstress	0.2124	0.1742	0.1715	0.1838	0.1685			Intercept		0.243354	0.24
STD_Shearstress	0.032	0.093	0.075	0.072	0.06	0.071	InZ0	-30	Z0	9.35762e-14	9.4e-14			STD_Shearstress	0.21	0.17	0.17	0.18	0.17		InZ0	-77.4194	Z0	3.62514e-34	3.6e-34
			PROFILE 2_10Hz_FCLW														PROFILE 2_25Hz_FCLW							25Hz_Mean_P2_FCLW
Depth (z) in cm	1	3	4	5	8	9		Bed shear stress	ꞇ0 = p (U*)2	0.03844	0.038			Depth (z) in cm	1	3	5	6	7			Bed shear stress	ꞇ0 = p (U*)2	0.00256	0.0026
Z (m)	0.01	0.03	0.04	0.05	0.08	0.09			Mean_Velocity	0.0753333	0.075			Z (m)	0.01	0.03	0.05	0.06	0.07				Mean_Velocity	0.234	0.23
(UZ) Velocity_mean	0.0601431	0.0670387	0.0699564	0.0716838	0.0725405	0.108146								(UZ) Velocity_mean	0.229555	0.231299	0.238431	0.236708	0.234613
(UZ) Velocity_mean	0.06	0.067	0.07	0.072	0.073	0.11								(UZ) Velocity_mean	0.23	0.23	0.24	0.24	0.23
In (z)	-4.60517	-3.50656	-3.21888	-2.99573	-2.52573	-2.40795								In (z)	-4.60517	-3.50656	-2.99573	-2.81341	-2.65926
In (z)	-4.6	-3.5	-3.2	-3	-2.5	-2.4								In (z)	-4.6	-3.5	-3	-2.8	-2.7
TKE_mean	0.4305	0.4009	0.4479	0.6087	0.5416	1.0214								TKE_mean	1.1455	0.9882	1.0005	1.0968	1.1388
TKE_mean	0.43	0.4	0.45	0.61	0.54	1			Density (T,S)	999.168	1000			TKE_mean	1.1	0.99	1	1.1	1.1				Density (T,S)	999.266	1000
TKE_shear stress (TKE) = 0.19 * TKE_mean	0.081795	0.076171	0.085101	0.115653	0.102904	0.194066		Slope	Slope = d(Uz)/d(Inz)	0.0153416	0.015			TKE_shear stress (TKE) = 0.19 * TKE_mean	0.217645	0.187758	0.190095	0.208392	0.216372			Slope	Slope = d(Uz)/d(Inz)	0.0037945	0.0038
TKE_shear stress (TKE) = 0.19 * TKE_mean	0.082	0.076	0.085	0.12	0.1	0.19	0.108833		U* = Slope * 0.41	0.00615	0.0062			TKE_shear stress (TKE) = 0.19 * TKE_mean	0.22	0.19	0.19	0.21	0.22	0.206			U* = Slope * 0.41	0.001558	0.0016
STD_Shearstress	0.0936	0.0941	0.112	0.1456	0.1453	0.2588		Intercept		0.124427	0.12			STD_Shearstress	0.1901	0.1503	0.1526	0.1699	0.1864			Intercept		0.246704	0.25
STD_Shearstress	0.094	0.094	0.11	0.15	0.15	0.26	InZ0	-8	Z0	0.000335463	0.00034			STD_Shearstress	0.19	0.15	0.15	0.17	0.19		InZ0	-65.7895	Z0	2.17052e-29	2.2e-29
			PROFILE 3_10Hz_FCLW														PROFILE 3_25Hz_FCLW							25Hz_Mean_P3_FCLW
Depth (z) in cm	3	4	5	6	7			Bed shear stress	ꞇ0 = p (U*)2	0.049	0.049			Depth (z) in cm	1	3	4	5	6	7	8	9		Bed shear stress	ꞇ0 = p (U*)2	0.00256	0.0026
Z (m)	0.03	0.04	0.05	0.06	0.07				Mean_Velocity	0.084	0.084			Z (m)	0.01	0.03	0.04	0.05	0.06	0.07	0.08	0.09			Mean_Velocity	0.2425	0.24
(UZ) Velocity_mean	0.0783865	0.083156	0.0805144	0.0783289	0.102338									(UZ) Velocity_mean	0.240734	0.2402	0.23981	0.241907	0.240088	0.24093	0.242014	0.255643
(UZ) Velocity_mean	0.078	0.083	0.081	0.078	0.1									(UZ) Velocity_mean	0.24	0.24	0.24	0.24	0.24	0.24	0.24	0.26
In (z)	-3.50656	-3.21888	-2.99573	-2.81341	-2.65926									In (z)	-4.60517	-3.50656	-3.21888	-2.99573	-2.81341	-2.65926	-2.52573	-2.40795
In (z)	-3.5	-3.2	-3	-2.8	-2.7									In (z)	-4.6	-3.5	-3.2	-3	-2.8	-2.7	-2.5	-2.4
TKE_mean	0.8839	0.7493	0.8706	0.7446	0.6437									TKE_mean	1.0488	1.0435	1.044	1.0579	1.0802	1.061	1.0959	1.0807
TKE_mean	0.88	0.75	0.87	0.74	0.64				Density (T,S)	999.143	1000			TKE_mean	1	1	1	1.1	1.1	1.1	1.1	1.1			Density (T,S)	999.241	1000
TKE_shear stress (TKE) = 0.19 * TKE_mean	0.167941	0.142367	0.165414	0.141474	0.122303			Slope	Slope = d(Uz)/d(Inz)	0.0165049	0.017			TKE_shear stress (TKE) = 0.19 * TKE_mean	0.199272	0.198265	0.19836	0.201001	0.205238	0.20159	0.208221	0.205333		Slope	Slope = d(Uz)/d(Inz)	0.00389656	0.0039
TKE_shear stress (TKE) = 0.19 * TKE_mean	0.17	0.14	0.17	0.14	0.12	0.148			U* = Slope * 0.41	0.00697	0.007			TKE_shear stress (TKE) = 0.19 * TKE_mean	0.2	0.2	0.2	0.2	0.21	0.2	0.21	0.21	0.20375		U* = Slope * 0.41	0.001599	0.0016
STD_Shearstress	0.2655	0.192	0.2468	0.2097	0.128			Intercept		0.134175	0.13			STD_Shearstress	0.1803	0.1647	0.1691	0.1698	0.1669	0.1671	0.1614	0.1614		Intercept		0.254531	0.25
STD_Shearstress	0.27	0.19	0.25	0.21	0.13		InZ0	-7.64706	Z0	0.000500451	0.0005			STD_Shearstress	0.18	0.16	0.17	0.17	0.17	0.17	0.16	0.16	InZ0	-64.1026	Z0	1.60381e-28	1.6e-28
			PROFILE 4_10Hz_FCLW														PROFILE 4_25Hz_FCLW							25Hz_Mean_P4_FCLW
Depth (z) in cm	3	4	5	6	7			Bed shear stress	ꞇ0 = p (U*)2	0.01681	0.017			Depth (z) in cm	1	3	4	6	7	8	9			Bed shear stress	ꞇ0 = p (U*)2	0.00324	0.0032
Z (m)	0.03	0.04	0.05	0.06	0.07				Mean_Velocity	0.0834	0.083			Z (m)	0.01	0.03	0.04	0.06	0.07	0.08	0.09				Mean_Velocity	0.257143	0.26
(UZ) Velocity_mean	0.0803933	0.07942	0.0910639	0.0679899	0.0986779									(UZ) Velocity_mean	0.259206	0.26077	0.257313	0.257361	0.255657	0.26764	0.227895
(UZ) Velocity_mean	0.08	0.079	0.091	0.068	0.099									(UZ) Velocity_mean	0.26	0.26	0.26	0.26	0.26	0.27	0.23
In (z)	-3.50656	-3.21888	-2.99573	-2.81341	-2.65926									In (z)	-4.60517	-3.50656	-3.21888	-2.81341	-2.65926	-2.52573	-2.40795
In (z)	-3.5	-3.2	-3	-2.8	-2.7									In (z)	-4.6	-3.5	-3.2	-2.8	-2.7	-2.5	-2.4
TKE_mean	0.579	0.595	0.6001	0.4707	0.4597									TKE_mean	1.0295	1.0887	1.201	1.0718	1.2497	1.1464	1.0612
TKE_mean	0.58	0.6	0.6	0.47	0.46				Density (T,S)	999.143	1000			TKE_mean	1	1.1	1.2	1.1	1.2	1.1	1.1				Density (T,S)	999.241	1000
TKE_shear stress (TKE) = 0.19 * TKE_mean	0.11001	0.11305	0.114019	0.089433	0.087343			Slope	Slope = d(Uz)/d(Inz)	0.0101456	0.01			TKE_shear stress (TKE) = 0.19 * TKE_mean	0.195605	0.206853	0.22819	0.203642	0.237443	0.217816	0.201628			Slope	Slope = d(Uz)/d(Inz)	-0.00426136	-0.0043
TKE_shear stress (TKE) = 0.19 * TKE_mean	0.11	0.11	0.11	0.089	0.087	0.1012			U* = Slope * 0.41	0.0041	0.0041			TKE_shear stress (TKE) = 0.19 * TKE_mean	0.2	0.21	0.23	0.2	0.24	0.22	0.2	0.214286			U* = Slope * 0.41	-0.001763	-0.0018
STD_Shearstress	0.1317	0.1213	0.1222	0.1128	0.1034			Intercept		0.114243	0.11			STD_Shearstress	0.1702	0.1697	0.1913	0.1573	0.1947	0.1731	0.1678			Intercept		0.237983	0.24
STD_Shearstress	0.13	0.12	0.12	0.11	0.1		InZ0	-11	Z0	1.67017e-05	1.7e-05			STD_Shearstress	0.17	0.17	0.19	0.16	0.19	0.17	0.17		InZ0	55.814	Z0	2.09166e+24	2.1e+24
			PROFILE 5_10Hz_FCLW														PROFILE 5_25Hz_FCLW							25Hz_Mean_P5_FCLW
Depth (z) in cm	3	4	5	6	7			Bed shear stress	ꞇ0 = p (U*)2	0.01521	0.015			Depth (z) in cm	1	3	4	5	6	7	8	9		Bed shear stress	ꞇ0 = p (U*)2	0.00144	0.0014
Z (m)	0.03	0.04	0.05	0.06	0.07				Mean_Velocity	0.146	0.15			Z (m)	0.01	0.03	0.04	0.05	0.06	0.07	0.08	0.09			Mean_Velocity	0.255	0.26
(UZ) Velocity_mean	0.168932	0.105957	0.149325	0.133738	0.173452									(UZ) Velocity_mean	0.257492	0.25526	0.256761	0.253916	0.251455	0.242663	0.253303	0.269014
(UZ) Velocity_mean	0.17	0.11	0.15	0.13	0.17									(UZ) Velocity_mean	0.26	0.26	0.26	0.25	0.25	0.24	0.25	0.27
In (z)	-3.50656	-3.21888	-2.99573	-2.81341	-2.65926									In (z)	-4.60517	-3.50656	-3.21888	-2.99573	-2.81341	-2.65926	-2.52573	-2.40795
In (z)	-3.5	-3.2	-3	-2.8	-2.7									In (z)	-4.6	-3.5	-3.2	-3	-2.8	-2.7	-2.5	-2.4
TKE_mean	0.8247	0.9223	1.0156	1.2076	1.1276									TKE_mean	1.1199	1.187	1.2714	1.4186	1.32	1.1516	1.464	1.2757
TKE_mean	0.82	0.92	1	1.2	1.1				Density (T,S)	999.119	1000			TKE_mean	1.1	1.2	1.3	1.4	1.3	1.2	1.5	1.3			Density (T,S)	999.241	1000
TKE_shear stress (TKE) = 0.19 * TKE_mean	0.156693	0.175237	0.192964	0.229444	0.214244			Slope	Slope = d(Uz)/d(Inz)	0.00956163	0.0096			TKE_shear stress (TKE) = 0.19 * TKE_mean	0.212781	0.22553	0.241566	0.269534	0.2508	0.218804	0.27816	0.242383		Slope	Slope = d(Uz)/d(Inz)	-0.00297556	-0.003
TKE_shear stress (TKE) = 0.19 * TKE_mean	0.16	0.18	0.19	0.23	0.21	0.194			U* = Slope * 0.41	0.003936	0.0039			TKE_shear stress (TKE) = 0.19 * TKE_mean	0.21	0.23	0.24	0.27	0.25	0.22	0.28	0.24	0.2425		U* = Slope * 0.41	-0.00123	-0.0012
STD_Shearstress	0.1459	0.2071	0.2188	0.2725	0.2281			Intercept		0.175336	0.18			STD_Shearstress	0.1642	0.1798	0.1971	0.2336	0.2117	0.1793	0.215	0.1952		Intercept		0.245813	0.25
STD_Shearstress	0.15	0.21	0.22	0.27	0.23		InZ0	-18.75	Z0	5.6028e-09	5.6e-09			STD_Shearstress	0.16	0.18	0.2	0.23	0.21	0.18	0.22	0.2	InZ0	83.3333	Z0	1.11286e+36	1.1e+36
MOTOR 15Hz														MOTOR 30Hz
			PROFILE 1_15Hz_FCLW														PROFILE 1_30Hz_FCLW							30Hz_Mean_P1_FCLW
Depth (z) in cm	3	4	5	6				Bed shear stress	ꞇ0 = p (U*)2	0.225	0.23			Depth (z) in cm	1	4	6	7	8	9				Bed shear stress	ꞇ0 = p (U*)2	0.0006084	0.00061
Z (m)	0.03	0.04	0.05	0.06					Mean_Velocity	0.155	0.16			Z (m)	0.01	0.04	0.06	0.07	0.08	0.09					Mean_Velocity	0.291667	0.29
(UZ) Velocity_mean	0.166121	0.151691	0.156893	0.136427										Velocity_mean	0.290844	0.291989	0.290197	0.286641	0.291974	0.302838
(UZ) Velocity_mean	0.17	0.15	0.16	0.14										Velocity_mean	0.29	0.29	0.29	0.29	0.29	0.3
In (z)	-3.50656	-3.21888	-2.99573	-2.81341										In (z)	-4.60517	-3.21888	-2.81341	-2.65926	-2.52573	-2.40795
In (z)	-3.5	-3.2	-3	-2.8										In (z)	-4.6	-3.2	-2.8	-2.7	-2.5	-2.4
TKE_mean	0.9297	0.9246	0.908	0.8035										TKE_mean	1.2603	1.1958	1.1434	1.0081	1.3794	1.4014
TKE_mean	0.93	0.92	0.91	0.8					Density (T,S)	999.241	1000			TKE_mean	1.3	1.2	1.1	1	1.4	1.4					Density (T,S)	999.241	1000
TKE_shear stress (TKE) = 0.19 * TKE_mean	0.176643	0.175674	0.17252	0.152665				Slope	Slope = d(Uz)/d(Inz)	-0.035514	-0.036			TKE_shear stress (TKE) = 0.19 * TKE_mean	0.239457	0.227202	0.217246	0.191539	0.262086	0.266266				Slope	Slope = d(Uz)/d(Inz)	0.0019	0.0019
TKE_shear stress (TKE) = 0.19 * TKE_mean	0.18	0.18	0.17	0.15	0.17				U* = Slope * 0.41	-0.01476	-0.015			TKE_shear stress (TKE) = 0.19 * TKE_mean	0.24	0.23	0.22	0.19	0.26	0.27	0.235				U* = Slope * 0.41	0.000779	0.00078
STD_Shearstress	0.1784	0.1801	0.1747	0.1595				Intercept		0.0440187	0.044			STD_Shearstress	0.1835	0.1842	0.1618	0.1387	0.1917	0.1931				Intercept		0.29743	0.3
STD_Shearstress	0.18	0.18	0.17	0.16			InZ0	1.22222	Z0	3.32012	3.3			STD_Shearstress	0.18	0.18	0.16	0.14	0.19	0.19			InZ0	-157.895	Z0	3.25749e-70	3.3e-70
			PROFILE 2_15Hz_FCLW														PROFILE 2_30Hz_FCLW							30Hz_Mean_P2_FCLW
Depth (z) in cm	2	5	6	7	8			Bed shear stress	ꞇ0 = p (U*)2	0.00324	0.0032			Depth (z) in cm	1	3	5	6	7	8				Bed shear stress	ꞇ0 = p (U*)2	0.00361	0.0036
Z (m)	0.02	0.05	0.06	0.07	0.08				Mean_Velocity	0.118	0.12			Z (m)	0.01	0.03	0.05	0.06	0.07	0.08					Mean_Velocity	0.271667	0.27
(UZ) Velocity_mean	0.121656	0.117237	0.116734	0.116788	0.114824									Velocity_mean	0.277152	0.273285	0.272595	0.272469	0.272598	0.273657
(UZ) Velocity_mean	0.12	0.12	0.12	0.12	0.11									Velocity_mean	0.28	0.27	0.27	0.27	0.27	0.27
In (z)	-3.91202	-2.99573	-2.81341	-2.65926	-2.52573									In (z)	-4.60517	-3.50656	-2.99573	-2.81341	-2.65926	-2.52573
In (z)	-3.9	-3	-2.8	-2.7	-2.5									In (z)	-4.6	-3.5	-3	-2.8	-2.7	-2.5
TKE_mean	0.6048	0.573	0.5705	0.5822	0.5601									TKE_mean	1.1285	1.1871	1.2038	1.0973	1.145	1.1323
TKE_mean	0.6	0.57	0.57	0.58	0.56				Density (T,S)	999.119	1000			TKE_mean	1.1	1.2	1.2	1.1	1.1	1.1					Density (T,S)	999.241	1000
TKE_shear stress (TKE) = 0.19 * TKE_mean	0.114912	0.10887	0.108395	0.110618	0.106419			Slope	Slope = d(Uz)/d(Inz)	-0.00451178	-0.0045			TKE_shear stress (TKE) = 0.19 * TKE_mean	0.214415	0.225549	0.228722	0.208487	0.21755	0.215137				Slope	Slope = d(Uz)/d(Inz)	-0.00474066	-0.0047
TKE_shear stress (TKE) = 0.19 * TKE_mean	0.11	0.11	0.11	0.11	0.11	0.11			U* = Slope * 0.41	-0.001845	-0.0018			TKE_shear stress (TKE) = 0.19 * TKE_mean	0.21	0.23	0.23	0.21	0.22	0.22	0.22				U* = Slope * 0.41	-0.001927	-0.0019
STD_Shearstress	0.1393	0.1272	0.119	0.1024	0.1075			Intercept		0.103997	0.1			STD_Shearstress	0.1642	0.1731	0.1794	0.1576	0.1605	0.1592				Intercept		0.256576	0.26
STD_Shearstress	0.14	0.13	0.12	0.1	0.11		InZ0	22.2222	Z0	3.58491e+09	3600000000			STD_Shearstress	0.16	0.17	0.18	0.16	0.16	0.16			InZ0	55.3191	Z0	7.69479e+23	7.7e+23
			PROFILE 3_15Hz_FCLW														PROFILE 3_30Hz_FCLW							30Hz_Mean_P3_FCLW
Depth (z) in cm	1	3	4	5	6	7	8		Bed shear stress	ꞇ0 = p (U*)2	0.0008836	0.00088		Depth (z) in cm	1	3	4	5	6	7	8	9		Bed shear stress	ꞇ0 = p (U*)2	1.21e-07	1.2e-07
Z (m)	0.01	0.03	0.04	0.05	0.06	0.07	0.08			Mean_Velocity	0.121429	0.12		Z (m)	0.01	0.03	0.04	0.05	0.06	0.07	0.08	0.09			Mean_Velocity	0.270098	0.27
(UZ) Velocity_mean	0.121748	0.123186	0.12146	0.118628	0.120047	0.120981	0.126913							Velocity_mean	0.271655	0.267156	0.268597	0.271734	0.270849	0.269194	0.270784	0.270813
(UZ) Velocity_mean	0.12	0.12	0.12	0.12	0.12	0.12	0.13							Velocity_mean	0.27	0.27	0.27	0.27	0.27	0.27	0.27	0.27
In (z)	-4.60517	-3.50656	-3.21888	-2.99573	-2.81341	-2.65926	-2.52573							In (z)	-4.60517	-3.50656	-3.21888	-2.99573	-2.81341	-2.65926	-2.52573	-2.40795
In (z)	-4.6	-3.5	-3.2	-3	-2.8	-2.7	-2.5							In (z)	-4.6	-3.5	-3.2	-3	-2.8	-2.7	-2.5	-2.4
TKE_mean	0.4939	0.4599	0.4648	0.4743	0.5413	0.4684	0.567							TKE_mean	1.1919	1.1658	1.2462	1.2085	1.2365	1.115	1.2312	1.1518
TKE_mean	0.49	0.46	0.46	0.47	0.54	0.47	0.57			Density (T,S)	999.143	1000		TKE_mean	1.2	1.2	1.2	1.2	1.2	1.1	1.2	1.2			Density (T,S)	999.241	1000
TKE_shear stress (TKE) = 0.19 * TKE_mean	0.093841	0.087381	0.088312	0.090117	0.102847	0.088996	0.10773		Slope	Slope = d(Uz)/d(Inz)	0.00229446	0.0023		TKE_shear stress (TKE) = 0.19 * TKE_mean	0.226461	0.221502	0.236778	0.229615	0.234935	0.21185	0.233928	0.218842		Slope	Slope = d(Uz)/d(Inz)	-2.61118e-05	-2.6e-05
TKE_shear stress (TKE) = 0.19 * TKE_mean	0.094	0.087	0.088	0.09	0.1	0.089	0.11	0.094		U* = Slope * 0.41	0.000943	0.00094		TKE_shear stress (TKE) = 0.19 * TKE_mean	0.23	0.22	0.24	0.23	0.23	0.21	0.23	0.22	0.22625		U* = Slope * 0.41	-1.07058e-05	-1.1e-05
STD_Shearstress	0.1026	0.0888	0.0898	0.0912	0.1082	0.0909	0.1111		Intercept		0.128738	0.13		STD_Shearstress	0.1773	0.1611	0.1807	0.1767	0.1787	0.1562	0.1752	0.1606		Intercept		0.270017	0.27
STD_Shearstress	0.1	0.089	0.09	0.091	0.11	0.091	0.11	InZ0	-56.5217	Z0	1.75879e-25	1.8e-25		STD_Shearstress	0.18	0.16	0.18	0.18	0.18	0.16	0.18	0.16	InZ0	10340.8	Z0	#NUM!	#NUM!
			PROFILE 4_15Hz_FCLW														PROFILE 4_30Hz_FCLW								30Hz_Mean_P4_FCLW
Depth (z) in cm	1	2	3	4	5	6	7		Bed shear stress	ꞇ0 = p (U*)2	0.0009604	0.00096		Depth (z) in cm	1	2	3	4	5	6	7	8	9		Bed shear stress	ꞇ0 = p (U*)2	0.0006724	0.00067
Z (m)	0.01	0.02	0.03	0.04	0.05	0.06	0.07			Mean_Velocity	0.125714	0.13		Z (m)	0.01	0.02	0.03	0.04	0.05	0.06	0.07	0.08	0.09			Mean_Velocity	0.315556	0.32
(UZ) Velocity_mean	0.126091	0.128431	0.123377	0.124175	0.127092	0.123364	0.125193							Velocity_mean	0.319871	0.309457	0.319008	0.316545	0.318539	0.313868	0.314645	0.308049	0.320838
(UZ) Velocity_mean	0.13	0.13	0.12	0.12	0.13	0.12	0.13							Velocity_mean	0.32	0.31	0.32	0.32	0.32	0.31	0.31	0.31	0.32
In (z)	-4.60517	-3.91202	-3.50656	-3.21888	-2.99573	-2.81341	-2.65926							In (z)	-4.60517	-3.91202	-3.50656	-3.21888	-2.99573	-2.81341	-2.65926	-2.52573	-2.40795
In (z)	-4.6	-3.9	-3.5	-3.2	-3	-2.8	-2.7							In (z)	-4.6	-3.9	-3.5	-3.2	-3	-2.8	-2.7	-2.5	-2.4
TKE_mean	0.7043	0.6157	0.4866	0.4966	0.4757	0.5242	0.4761							TKE_mean	1.2086	1.1359	1.2638	1.2075	1.2622	1.3149	1.1445	1.2652	1.1766
TKE_mean	0.7	0.62	0.49	0.5	0.48	0.52	0.48			Density (T,S)	999.143	1000		TKE_mean	1.2	1.1	1.3	1.2	1.3	1.3	1.1	1.3	1.2			Density (T,S)	999.241	1000
TKE_shear stress (TKE) = 0.19 * TKE_mean	0.133817	0.116983	0.092454	0.094354	0.090383	0.099598	0.090459		Slope	Slope = d(Uz)/d(Inz)	-0.00239085	-0.0024		TKE_shear stress (TKE) = 0.19 * TKE_mean	0.229634	0.215821	0.240122	0.229425	0.239818	0.249831	0.217455	0.240388	0.223554		Slope	Slope = d(Uz)/d(Inz)	-0.00197084	-0.002
TKE_shear stress (TKE) = 0.19 * TKE_mean	0.13	0.12	0.092	0.094	0.09	0.1	0.09	0.102286		U* = Slope * 0.41	-0.000984	-0.00098		TKE_shear stress (TKE) = 0.19 * TKE_mean	0.23	0.22	0.24	0.23	0.24	0.25	0.22	0.24	0.22	0.232222		U* = Slope * 0.41	-0.00082	-0.00082
STD_Shearstress	0.1697	0.1463	0.0956	0.0969	0.0914	0.1045	0.0818		Intercept		0.11762	0.12		STD_Shearstress	0.1786	0.1568	0.1792	0.1632	0.1793	0.1842	0.1593	0.1675	0.1625		Intercept		0.309293	0.31
STD_Shearstress	0.17	0.15	0.096	0.097	0.091	0.1	0.082	InZ0	50	Z0	5.18471e+21	5.2e+21		STD_Shearstress	0.18	0.16	0.18	0.16	0.18	0.18	0.16	0.17	0.16	InZ0	155	Z0	3.06985e+69	3.1e+69
			PROFILE 5_15Hz_FCLW														PROFILE 5_30Hz_FCLW								30Hz_Mean_P5_FCLW
Depth (z) in cm	1	3	4	5	6	7			Bed shear stress	ꞇ0 = p (U*)2	0.004	0.004		Depth (z) in cm	1	3	4	5	6	7	8			Bed shear stress	ꞇ0 = p (U*)2	0.00529	0.0053
Z (m)	0.01	0.03	0.04	0.05	0.06	0.07				Mean_Velocity	0.125	0.13		Z (m)	0.01	0.03	0.04	0.05	0.06	0.07	0.08				Mean_Velocity	0.315714	0.32
(UZ) Velocity_mean	0.125914	0.125161	0.124134	0.125417	0.122577	0.120775								Velocity_mean	0.320105	0.322711	0.320497	0.321161	0.307337	0.314703	0.307523
(UZ) Velocity_mean	0.13	0.13	0.12	0.13	0.12	0.12								Velocity_mean	0.32	0.32	0.32	0.32	0.31	0.31	0.31
In (z)	-4.60517	-3.50656	-3.21888	-2.99573	-2.81341	-2.65926								In (z)	-4.60517	-3.50656	-3.21888	-2.99573	-2.81341	-2.65926	-2.52573
In (z)	-4.6	-3.5	-3.2	-3	-2.8	-2.7								In (z)	-4.6	-3.5	-3.2	-3	-2.8	-2.7	-2.5
TKE_mean	0.665	0.5338	0.4738	0.5789	0.5553	0.5889								TKE_mean	1.4058	1.2452	1.1652	1.242	1.2357	1.233	1.2503
TKE_mean	0.67	0.53	0.47	0.58	0.56	0.59				Density (T,S)	999.168	1000		TKE_mean	1.4	1.2	1.2	1.2	1.2	1.2	1.3				Density (T,S)	999.241	1000
TKE_shear stress (TKE) = 0.19 * TKE_mean	0.12635	0.101422	0.090022	0.109991	0.105507	0.111891			Slope	Slope = d(Uz)/d(Inz)	-0.00491803	-0.0049		TKE_shear stress (TKE) = 0.19 * TKE_mean	0.267102	0.236588	0.221388	0.23598	0.234783	0.23427	0.237557			Slope	Slope = d(Uz)/d(Inz)	-0.00553677	-0.0055
TKE_shear stress (TKE) = 0.19 * TKE_mean	0.13	0.1	0.09	0.11	0.11	0.11	0.108333			U* = Slope * 0.41	-0.002009	-0.002		TKE_shear stress (TKE) = 0.19 * TKE_mean	0.27	0.24	0.22	0.24	0.23	0.23	0.24	0.238571			U* = Slope * 0.41	-0.002255	-0.0023
STD_Shearstress	0.1731	0.1145	0.0933	0.1106	0.113	0.1195			Intercept		0.10877	0.11		STD_Shearstress	0.2027	0.1783	0.1618	0.1787	0.1769	0.181	0.1796			Intercept		0.298633	0.3
STD_Shearstress	0.17	0.11	0.093	0.11	0.11	0.12		InZ0	22.449	Z0	3.58491e+09	3600000000		STD_Shearstress	0.2	0.18	0.16	0.18	0.18	0.18	0.18		InZ0	54.5455	Z0	7.69479e+23	7.7e+23
MOTOR 20Hz																		MOTOR 35Hz
			PROFILE 1_20Hz_FCLW														PROFILE 1_35Hz_FCLW								35Hz_Mean_P1_FCLW
Depth (z) in cm	1	3	4	5	6	7			Bed shear stress	ꞇ0 = p (U*)2	1.024e-06	1e-06		Depth (z) in cm	1	3	5	6	7	8				Bed shear stress	ꞇ0 = p (U*)2	0.0002401	0.00024
Z (m)	0.01	0.03	0.04	0.05	0.06	0.07				Mean_Velocity	0.18	0.18		Z (m)	0.01	0.03	0.05	0.06	0.07	0.08					Mean_Velocity	0.351667	0.35
(UZ) Velocity_mean	0.178112	0.178511	0.177949	0.18048	0.17627	0.178843								Velocity_mean	0.351824	0.345361	0.364089	0.350746	0.361051	0.343694
(UZ) Velocity_mean	0.18	0.18	0.18	0.18	0.18	0.18								Velocity_mean	0.35	0.35	0.36	0.35	0.36	0.34
In (z)	-4.60517	-3.50656	-3.21888	-2.99573	-2.81341	-2.65926								In (z)	-4.60517	-3.50656	-2.99573	-2.81341	-2.65926	-2.52573
In (z)	-4.6	-3.5	-3.2	-3	-2.8	-2.7								In (z)	-4.6	-3.5	-3	-2.8	-2.7	-2.5
TKE_mean	0.7228	0.6598	0.6006	0.6106	0.573	0.8393								TKE_mean	1.4301	1.369	1.3186	1.4223	1.2681	1.3128
TKE_mean	0.72	0.66	0.6	0.61	0.57	0.84				Density (T,S)	999.217	1000		TKE_mean	1.4	1.4	1.3	1.4	1.3	1.3					Density (T,S)	999.241	1000
TKE_shear stress (TKE) = 0.19 * TKE_mean	0.137332	0.125362	0.114114	0.116014	0.10887	0.159467			Slope	Slope = d(Uz)/d(Inz)	7.88928e-05	7.9e-05		TKE_shear stress (TKE) = 0.19 * TKE_mean	0.271719	0.26011	0.250534	0.270237	0.240939	0.249432				Slope	Slope = d(Uz)/d(Inz)	0.00116017	0.0012
TKE_shear stress (TKE) = 0.19 * TKE_mean	0.14	0.13	0.11	0.12	0.11	0.16	0.128333			U* = Slope * 0.41	3.239e-05	3.2e-05		TKE_shear stress (TKE) = 0.19 * TKE_mean	0.27	0.26	0.25	0.27	0.24	0.25	0.256667				U* = Slope * 0.41	0.000492	0.00049
STD_Shearstress	0.1262	0.1097	0.0961	0.0972	0.0925	0.1452			Intercept		0.178621	0.18		STD_Shearstress	0.2039	0.1828	0.1838	0.2017	0.1766	0.1792				Intercept		0.356489	0.36
STD_Shearstress	0.13	0.11	0.096	0.097	0.093	0.15		InZ0	-2278.48	Z0	0	#NUM!		STD_Shearstress	0.2	0.18	0.18	0.2	0.18	0.18			InZ0	-300	Z0	5.1482e-131	5.1e-131
			PROFILE 2_20Hz_FCLW						20Hz_Mean_P2_FCLW								PROFILE 2_35Hz_FCLW								35Hz_Mean_P2_FCLW
Depth (z) in cm	1	2	4	5	6	7			Bed shear stress	ꞇ0 = p (U*)2	0.0002809	0.00028		Depth (z) in cm	1	2	4	5	6	7	8	9		Bed shear stress	ꞇ0 = p (U*)2	0.02809	0.028
Z (m)	0.01	0.02	0.04	0.05	0.06	0.07				Mean_Velocity	0.17	0.17		Z (m)	0.01	0.02	0.04	0.05	0.06	0.07	0.08	0.09			Mean_Velocity	0.35125	0.35
(UZ) Velocity_mean	0.17208	0.174051	0.172858	0.171223	0.17104	0.169608								Velocity_mean	0.341539	0.335372	0.323659	0.362263	0.374407	0.373842	0.351042	0.358227
(UZ) Velocity_mean	0.17	0.17	0.17	0.17	0.17	0.17								Velocity_mean	0.34	0.34	0.32	0.36	0.37	0.37	0.35	0.36
In (z)	-4.60517	-3.91202	-3.21888	-2.99573	-2.81341	-2.65926								In (z)	-4.60517	-3.91202	-3.21888	-2.99573	-2.81341	-2.65926	-2.52573	-2.40795
In (z)	-4.6	-3.9	-3.2	-3	-2.8	-2.7								In (z)	-4.6	-3.9	-3.2	-3	-2.8	-2.7	-2.5	-2.4
TKE_mean	1.2011	0.9305	0.842	0.7547	0.7369	0.7549								TKE_mean	1.5058	1.5566	1.8523	1.6588	1.4804	1.4605	1.5997	1.5404
TKE_mean	1.2	0.93	0.84	0.75	0.74	0.75				Density (T,S)	999.217	1000		TKE_mean	1.5	1.6	1.9	1.7	1.5	1.5	1.6	1.5			Density (T,S)	999.241	1000
TKE_shear stress (TKE) = 0.19 * TKE_mean	0.228209	0.176795	0.15998	0.143393	0.140011	0.143431			Slope	Slope = d(Uz)/d(Inz)	-0.0012881	-0.0013		TKE_shear stress (TKE) = 0.19 * TKE_mean	0.286102	0.295754	0.351937	0.315172	0.281276	0.277495	0.303943	0.292676		Slope	Slope = d(Uz)/d(Inz)	0.0133506	0.013
TKE_shear stress (TKE) = 0.19 * TKE_mean	0.23	0.18	0.16	0.14	0.14	0.14	0.165			U* = Slope * 0.41	-0.000533	-0.00053		TKE_shear stress (TKE) = 0.19 * TKE_mean	0.29	0.3	0.35	0.32	0.28	0.28	0.3	0.29	0.30125		U* = Slope * 0.41	0.00533	0.0053
STD_Shearstress	0.2429	0.169	0.1505	0.13	0.1205	0.1225			Intercept		0.167473	0.17		STD_Shearstress	0.2132	0.2125	0.2406	0.2315	0.2075	0.2043	0.2165	0.2106		Intercept		0.394495	0.39
STD_Shearstress	0.24	0.17	0.15	0.13	0.12	0.12		InZ0	130.769	Z0	2.87265e+56	2.9e+56		STD_Shearstress	0.21	0.21	0.24	0.23	0.21	0.2	0.22	0.21	InZ0	-30	Z0	9.35762e-14	9.4e-14
			PROFILE 3_20Hz_FCLW														PROFILE 3_35Hz_FCLW								35Hz_Mean_P3_FCLW
Depth (z) in cm	1	3	4	5	6	7	8		Bed shear stress	ꞇ0 = p (U*)2	6.724e-06	6.7e-06		Depth (z) in cm	1	3	4	5	6	7				Bed shear stress	ꞇ0 = p (U*)2	0.02401	0.024
Z (m)	0.01	0.03	0.04	0.05	0.06	0.07	0.08			Mean_Velocity	0.17	0.17		Z (m)	0.01	0.03	0.04	0.05	0.06	0.07					Mean_Velocity	0.345	0.35
(UZ) Velocity_mean	0.170911	0.1699	0.170209	0.169315	0.171676	0.172612	0.168182							Velocity_mean	0.325936	0.342445	0.348981	0.347352	0.349356	0.348364
(UZ) Velocity_mean	0.17	0.17	0.17	0.17	0.17	0.17	0.17							Velocity_mean	0.33	0.34	0.35	0.35	0.35	0.35
In (z)	-4.60517	-3.50656	-3.21888	-2.99573	-2.81341	-2.65926	-2.52573							In (z)	-4.60517	-3.50656	-3.21888	-2.99573	-2.81341	-2.65926
In (z)	-4.6	-3.5	-3.2	-3	-2.8	-2.7	-2.5							In (z)	-4.6	-3.5	-3.2	-3	-2.8	-2.7
TKE_mean	0.8711	0.815	0.8615	0.8894	0.952	0.9635	0.9202							TKE_mean	1.3698	1.376	1.3524	1.3808	1.3673	1.3827
TKE_mean	0.87	0.82	0.86	0.89	0.95	0.96	0.92			Density (T,S)	999.217	1000		TKE_mean	1.4	1.4	1.4	1.4	1.4	1.4					Density (T,S)	999.241	1000
TKE_shear stress (TKE) = 0.19 * TKE_mean	0.165509	0.15485	0.163685	0.168986	0.18088	0.183065	0.174838		Slope	Slope = d(Uz)/d(Inz)	-0.00019578	-0.0002		TKE_shear stress (TKE) = 0.19 * TKE_mean	0.260262	0.26144	0.256956	0.262352	0.259787	0.262713				Slope	Slope = d(Uz)/d(Inz)	0.0123261	0.012
TKE_shear stress (TKE) = 0.19 * TKE_mean	0.17	0.15	0.16	0.17	0.18	0.18	0.17	0.168333		U* = Slope * 0.41	-8.2e-05	-8.2e-05		TKE_shear stress (TKE) = 0.19 * TKE_mean	0.26	0.26	0.26	0.26	0.26	0.26	0.26				U* = Slope * 0.41	0.00492	0.0049
STD_Shearstress	0.163	0.1371	0.1523	0.1622	0.1693	0.1663	0.1582		Intercept		0.169776	0.17		STD_Shearstress	0.2019	0.1976	0.183	0.1874	0.1822	0.1853				Intercept		0.384413	0.38
STD_Shearstress	0.16	0.14	0.15	0.16	0.17	0.17	0.16	InZ0	850	Z0	#NUM!	#NUM!		STD_Shearstress	0.2	0.2	0.18	0.19	0.18	0.19			InZ0	-31.6667	Z0	1.26642e-14	1.3e-14
			PROFILE 4_20Hz_FCLW						20Hz_Mean_P4_FCLW								PROFILE 4_35Hz_FCLW								35Hz_Mean_P4_FCLW
Depth (z) in cm	1	3	4	5	6	7	8		Bed shear stress	ꞇ0 = p (U*)2	0.0009604	0.00096		Depth (z) in cm	1	3	4	5	6	7	8	8.5		Bed shear stress	ꞇ0 = p (U*)2	0.00625	0.0063
Z (m)	0.01	0.03	0.04	0.05	0.06	0.07	0.08			Mean_Velocity	0.197143	0.2		Z (m)	0.01	0.03	0.04	0.05	0.06	0.07	0.08	0.085			Mean_Velocity	0.39	0.39
(UZ) Velocity_mean	0.192119	0.200161	0.203324	0.199503	0.201343	0.19948	0.188156							Velocity_mean	0.396821	0.39303	0.39447	0.394577	0.390046	0.390414	0.3911	0.379173
(UZ) Velocity_mean	0.19	0.2	0.2	0.2	0.2	0.2	0.19							Velocity_mean	0.4	0.39	0.39	0.39	0.39	0.39	0.39	0.38
In (z)	-4.60517	-3.50656	-3.21888	-2.99573	-2.81341	-2.65926	-2.52573							In (z)	-4.60517	-3.50656	-3.21888	-2.99573	-2.81341	-2.65926	-2.52573	-2.4651
In (z)	-4.6	-3.5	-3.2	-3	-2.8	-2.7	-2.5							In (z)	-4.6	-3.5	-3.2	-3	-2.8	-2.7	-2.5	-2.5
TKE_mean	0.814	0.7222	0.7148	0.8018	0.7806	0.7893	0.8511							TKE_mean	1.3208	1.3138	1.2613	1.2561	1.2932	1.2822	1.3816	1.2646
TKE_mean	0.81	0.72	0.71	0.8	0.78	0.79	0.85			Density (T,S)	999.241	1000		TKE_mean	1.3	1.3	1.3	1.3	1.3	1.3	1.4	1.3			Density (T,S)	999.241	1000
TKE_shear stress (TKE) = 0.19 * TKE_mean	0.15466	0.137218	0.135812	0.152342	0.148314	0.149967	0.161709		Slope	Slope = d(Uz)/d(Inz)	0.00243786	0.0024		TKE_shear stress (TKE) = 0.19 * TKE_mean	0.250952	0.249622	0.239647	0.238659	0.245708	0.243618	0.262504	0.240274		Slope	Slope = d(Uz)/d(Inz)	-0.00617647	-0.0062
TKE_shear stress (TKE) = 0.19 * TKE_mean	0.15	0.14	0.14	0.15	0.15	0.15	0.16	0.148333		U* = Slope * 0.41	0.000984	0.00098		TKE_shear stress (TKE) = 0.19 * TKE_mean	0.25	0.25	0.24	0.24	0.25	0.24	0.26	0.24	0.24625		U* = Slope * 0.41	-0.002542	-0.0025
STD_Shearstress	0.1577	0.1174	0.1173	0.1377	0.1242	0.1342	0.1309		Intercept		0.204909	0.2		STD_Shearstress	0.1992	0.1808	0.1661	0.1658	0.167	0.1672	0.1874	0.1661		Intercept		0.370853	0.37
STD_Shearstress	0.16	0.12	0.12	0.14	0.12	0.13	0.13	InZ0	-83.3333	Z0	8.98583e-37	9e-37		STD_Shearstress	0.2	0.18	0.17	0.17	0.17	0.17	0.19	0.17	InZ0	59.6774	Z0	1.14201e+26	1.1e+26
			PROFILE 5_20Hz_FCLW						20Hz_Mean_P5_FCLW								PROFILE 5_35Hz_FCLW								35Hz_Mean_P5_FCLW
Depth (z) in cm	1	3	4	5	6	7	8		Bed shear stress	ꞇ0 = p (U*)2	0.00144	0.0014		Depth (z) in cm	1	3	4	5	6	7	8	9		Bed shear stress	ꞇ0 = p (U*)2	0.00961	0.0096
Z (m)	0.01	0.03	0.04	0.05	0.06	0.07	0.08			Mean_Velocity	0.201429	0.2		Z (m)	0.01	0.03	0.04	0.05	0.06	0.07	0.08	0.09			Mean_Velocity	0.37375	0.37
(UZ) Velocity_mean	0.198896	0.19865	0.201419	0.202895	0.20068	0.197372	0.211614							Velocity_mean	0.379113	0.382174	0.380703	0.381661	0.371308	0.373425	0.369908	0.360691
(UZ) Velocity_mean	0.2	0.2	0.2	0.2	0.2	0.2	0.21							Velocity_mean	0.38	0.38	0.38	0.38	0.37	0.37	0.37	0.36
In (z)	-4.60517	-3.50656	-3.21888	-2.99573	-2.81341	-2.65926	-2.52573							In (z)	-4.60517	-3.50656	-3.21888	-2.99573	-2.81341	-2.65926	-2.52573	-2.40795
In (z)	-4.6	-3.5	-3.2	-3	-2.8	-2.7	-2.5							In (z)	-4.6	-3.5	-3.2	-3	-2.8	-2.7	-2.5	-2.4
TKE_mean	0.7863	0.8435	0.8546	0.7806	0.8181	0.8631	1.0957							TKE_mean	1.3771	1.4198	1.4005	1.3895	1.2891	1.3681	1.3658	1.3074
TKE_mean	0.79	0.84	0.85	0.78	0.82	0.86	1.1			Density (T,S)	999.217	1000		TKE_mean	1.4	1.4	1.4	1.4	1.3	1.4	1.4	1.3			Density (T,S)	999.241	1000
TKE_shear stress (TKE) = 0.19 * TKE_mean	0.149397	0.160265	0.162374	0.148314	0.155439	0.163989	0.208183		Slope	Slope = d(Uz)/d(Inz)	0.00301999	0.003		TKE_shear stress (TKE) = 0.19 * TKE_mean	0.261649	0.269762	0.266095	0.264005	0.244929	0.259939	0.259502	0.248406		Slope	Slope = d(Uz)/d(Inz)	-0.00747432	-0.0075
TKE_shear stress (TKE) = 0.19 * TKE_mean	0.15	0.16	0.16	0.15	0.16	0.16	0.21	0.166667		U* = Slope * 0.41	0.00123	0.0012		TKE_shear stress (TKE) = 0.19 * TKE_mean	0.26	0.27	0.27	0.26	0.24	0.26	0.26	0.25	0.25875		U* = Slope * 0.41	-0.003075	-0.0031
STD_Shearstress	0.1371	0.138	0.1415	0.1253	0.1378	0.1431	0.178		Intercept		0.211278	0.21		STD_Shearstress	0.188	0.1888	0.1889	0.1869	0.1663	0.1858	0.1869	0.1831		Intercept		0.350673	0.35
STD_Shearstress	0.14	0.14	0.14	0.13	0.14	0.14	0.18	InZ0	-70	Z0	3.97545e-31	4e-31		STD_Shearstress	0.19	0.19	0.19	0.19	0.17	0.19	0.19	0.18	InZ0	46.6667	Z0	2.58131e+20	2.6e+20

## Sheet: FlatBed_Sediment
MOTOR 10Hz													MOTOR 25Hz
	PROFILE 1_10Hz_FBSD								10Hz_Mean_P1_FBSD					PROFILE 3_25Hz_FBSD								25Hz_Mean_P3_FBSD
Depth (z) in cm	1	2	3	4	5	6	7	#SIGNIFI	Bed shear stress	ꞇ0 = p (U*)2	0.000493688		Depth (z) in cm	1	2	3	4	5	6	7			Bed shear stress	ꞇ0 = p (U*)2	0.0289565
Z (m)	0.01	0.02	0.03	0.04	0.05	0.06	0.07			Mean_Velocity	0.0472587		Z (m)	0.01	0.02	0.03	0.04	0.05	0.06	0.07				Mean_Velocity	0.211222
Velocity_mean	0.0462754	0.0445842	0.0468632	0.0462548	0.0512479	0.047573	0.0480121			Density (T,S)	1022.02		Velocity_mean	0.195701	0.203676	0.2061	0.214317	0.222967	0.22279	0.213005				Density (T,S)	1022.04
Velocity_mean	0.046	0.045	0.047	0.046	0.051	0.048	0.048	2					In (z)	-4.60517	-3.91202	-3.50656	-3.21888	-2.99573	-2.81341	-2.65926			Slope	Slope = d(Uz)/d(Inz)	0.0129824
In (z)	-4.60517	-3.91202	-3.50656	-3.21888	-2.99573	-2.81341	-2.65926		Slope	Slope = d(Uz)/d(Inz)	0.00169517		TKE_mean	1.4638	1.8285	2.1501	1.9079	1.85	1.6804	1.6155				U* = Slope * 0.41	0.00532278
In (z)	-4.6	-3.9	-3.5	-3.2	-3	-2.8	-2.7	2					Bed_shear stress (TKE) = 0.19 * TKE_mean	0.278122	0.347415	0.408519	0.362501	0.3515	0.319276	0.306945			Intercept		0.255198
TKE_mean	0.1304	0.1743	0.1835	0.1962	0.1991	0.2354	0.2128			U* = Slope * 0.41	0.000695019		STD_Shearstress	0.2076	0.2354	0.2824	0.242	0.2468	0.2405	0.2359		InZ0	-19.6572	Z0	2.90386e-09
TKE_shear stress (TKE) = 0.19 * TKE_mean	0.024776	0.033117	0.034865	0.037278	0.037829	0.044726	0.040432		Intercept		0.0530007
STD_Shearstress	0.0202	0.028	0.0294	0.0317	0.0307	0.0391	0.033	InZ0	-31.2657	Z0	2.63919e-14
													MOTOR 30Hz
	PROFILE 2_10Hz_FBSD								10Hz_Mean_P2_FBSD					PROFILE 3_30Hz_FBSD								30Hz_Mean_P3_FBSD
Depth (z) in cm	1	2	3	4	5	6	7		Bed shear stress	ꞇ0 = p (U*)2	0.0206788		Depth (z) in cm	1	2	3	4	5	6	7			Bed shear stress	ꞇ0 = p (U*)2	0.0670114
Z (m)	0.01	0.02	0.03	0.04	0.05	0.06	0.07			Mean_Velocity	0.0413787		Z (m)	0.01	0.02	0.03	0.04	0.05	0.06	0.07				Mean_Velocity	0.263733
Velocity_mean	0.0266534	0.0379088	0.0406447	0.0426336	0.0461777	0.044201	0.0514317			Density (T,S)	1022.02		Velocity_mean	0.252639	0.243276	0.253951	0.257302	0.261168	0.292212	0.285578				Density (T,S)	1022.04
In (z)	-4.60517	-3.91202	-3.50656	-3.21888	-2.99573	-2.81341	-2.65926		Slope	Slope = d(Uz)/d(Inz)	0.0109711		In (z)	-4.60517	-3.91202	-3.50656	-3.21888	-2.99573	-2.81341	-2.65926			Slope	Slope = d(Uz)/d(Inz)	0.0197495
TKE_mean	0.2534	0.2474	0.2218	0.2231	0.2724	0.2265	0.2846			U* = Slope * 0.41	0.00449814		TKE_mean	2.1586	2.6142	2.6377	2.9025	2.6773	2.6319	2.3656				U* = Slope * 0.41	0.00809728
TKE_shear stress (TKE) = 0.19 * TKE_mean	0.048146	0.047006	0.042142	0.042389	0.051756	0.043035	0.054074		Intercept		0.0785409		Bed_shear stress (TKE) = 0.19 * TKE_mean	0.410134	0.496698	0.501163	0.551475	0.508687	0.500061	0.449464			Intercept		0.33063
STD_Shearstress	0.0395	0.0356	0.0332	0.0351	0.0423	0.0331	0.0418	InZ0	-7.15891	Z0	0.000777903		STD_Shearstress	0.2921	0.3396	0.3367	0.3843	0.3799	0.3943	0.3725		InZ0	-16.7412	Z0	5.36279e-08
	PROFILE 3_10Hz_FBSD								10Hz_Mean_P3_FBSD
Depth (z) in cm	2	3	5	6	7				Bed shear stress	ꞇ0 = p (U*)2	0.00927829		MOTOR 35Hz
Z (m)	0.02	0.03	0.05	0.06	0.07					Mean_Velocity	0.0580892			PROFILE 3_35Hz_FBSD								35Hz_Mean_P3_FBSD
Velocity_mean	0.0678079	0.0528855	0.0593858	0.0564596	0.053907					Density (T,S)	1022.02		Depth (z) in cm	1	2	3	4	5	6	7			Bed shear stress	ꞇ0 = p (U*)2	0.00117534
In (z)	-3.91202	-3.50656	-2.99573	-2.81341	-2.65926				Slope	Slope = d(Uz)/d(Inz)	-0.00734888		Z (m)	0.01	0.02	0.03	0.04	0.05	0.06	0.07				Mean_Velocity	0.330808
TKE_mean	0.4644	0.3794	0.3558	0.3531	0.2632					U* = Slope * 0.41	-0.00301304		Velocity_mean	0.335506	0.320861	0.325324	0.327203	0.335372	0.337858	0.33353				Density (T,S)	1022.07
TKE_shear stress (TKE) = 0.19 * TKE_mean	0.088236	0.072086	0.067602	0.067089	0.050008				Intercept		0.0347389		In (z)	-4.60517	-3.91202	-3.50656	-3.21888	-2.99573	-2.81341	-2.65926			Slope	Slope = d(Uz)/d(Inz)	0.00261551
STD_Shearstress	0.0735	0.0593	0.0522	0.0553	0.0389			InZ0	4.7271	Z0	112.967		TKE_mean	2.6032	3.0698	3.1406	3.8733	3.0701	2.6551	2.5125				U* = Slope * 0.41	0.00107236
													Bed_shear stress (TKE) = 0.19 * TKE_mean	0.494608	0.583262	0.596714	0.735927	0.583319	0.504469	0.477375			Intercept		0.339667
													STD_Shearstress	0.3932	0.4232	0.4212	0.6033	0.46	0.4007	0.3863		InZ0	-129.866	Z0	3.97882e-57
MOTOR 15Hz
	PROFILE 1_15Hz_FBSD								15Hz_Mean_P1_FBSD
Depth (z) in cm	1	2	4	5	6	7			Bed shear stress	ꞇ0 = p (U*)2	0.00236041		MOTOR 40Hz
Z (m)	0.01	0.02	0.04	0.05	0.06	0.07				Mean_Velocity	0.0983763			PROFILE 3_40Hz_FBSD								40Hz_Mean_P3_FBSD
Velocity_mean	0.094517	0.0949425	0.0996993	0.0987899	0.102034	0.100275				Density (T,S)	1022.07		Depth (z) in cm	1	2	3	4	5	6	7			Bed shear stress	ꞇ0 = p (U*)2	0.0491388
In (z)	-4.60517	-3.91202	-3.21888	-2.99573	-2.81341	-2.65926			Slope	Slope = d(Uz)/d(Inz)	0.00370655		Z (m)	0.01	0.02	0.03	0.04	0.05	0.06	0.07				Mean_Velocity	0.410017
TKE_mean	0.3257	0.36	0.43	0.4274	0.3736	0.3806				U* = Slope * 0.41	0.00151968		Velocity_mean	0.390643	0.428285	0.471512	0.4501	0.377251	0.402809	0.349521				Density (T,S)	1022.18
TKE_shear stress (TKE) = 0.19 * TKE_mean	0.061883	0.0684	0.0817	0.081206	0.070984	0.072314			Intercept		0.110858		In (z)	-4.60517	-3.91202	-3.50656	-3.21888	-2.99573	-2.81341	-2.65926			Slope	Slope = d(Uz)/d(Inz)	-0.0169108
STD_Shearstress	0.0439	0.0457	0.05	0.0626	0.0535	0.0513		InZ0	-29.9086	Z0	1.02527e-13		TKE_mean	13.044	12.6181	13.4115	16.2208	9.1876	10.361	4.3486				U* = Slope * 0.41	-0.00693345
													Bed_shear stress (TKE) = 0.19 * TKE_mean	2.47836	2.39744	2.54819	3.08195	1.74564	1.96859	0.826234			Intercept		0.352735
	PROFILE 2_15Hz_FBSD								15Hz_Mean_P2_FBSD				STD_Shearstress	2.199	2.157	1.9962	2.9534	1.6186	1.6785	0.7528		InZ0	20.8585	Z0	1.14483e+09
Depth (z) in cm	1	2	3	4	5	6			Bed shear stress	ꞇ0 = p (U*)2	0.0200727
Z (m)	0.01	0.02	0.03	0.04	0.05	0.06				Mean_Velocity	0.0829305
Velocity_mean	0.0699056	0.0817384	0.0820479	0.0842477	0.0883839	0.0912596				Density (T,S)	1022.07		MOTOR 45Hz
In (z)	-4.60517	-3.91202	-3.50656	-3.21888	-2.99573	-2.81341			Slope	Slope = d(Uz)/d(Inz)	0.0108088			PROFILE 3_45Hz_FBSD								45Hz_Mean_P3_FBSD
TKE_mean	0.4104	0.4263	0.4333	0.4403	0.4418	0.4488				U* = Slope * 0.41	0.00443162		Depth (z) in cm	1	2	3	4	5	6	7			Bed shear stress	ꞇ0 = p (U*)2	2.35153
TKE_shear stress (TKE) = 0.19 * TKE_mean	0.077976	0.080997	0.082327	0.083657	0.083942	0.085272			Intercept		0.120855		Z (m)	0.01	0.02	0.03	0.04	0.05	0.06	0.07				Mean_Velocity	0.513396
STD_Shearstress	0.0597	0.0624	0.0621	0.062	0.0587	0.0594		InZ0	-11.1811	Z0	1.3935e-05		Velocity_mean	0.661963	0.560314	0.516155	0.524676	0.466379	0.438532	0.425751				Density (T,S)	1022.23
													In (z)	-4.60517	-3.91202	-3.50656	-3.21888	-2.99573	-2.81341	-2.65926			Slope	Slope = d(Uz)/d(Inz)	-0.116981
	PROFILE 3_15Hz_FBSD								15Hz_Mean_P3_FBSD				TKE_mean	19.6378	19.8332	22.5109	21.6176	16.906	13.8669	12.2236				U* = Slope * 0.41	-0.0479623
Depth (z) in cm	1	3	4	5	6				Bed shear stress	ꞇ0 = p (U*)2	0.0151336		Bed_shear stress (TKE) = 0.19 * TKE_mean	3.73118	3.76831	4.27707	4.10734	3.21214	2.63471	2.32248			Intercept		0.117146
Z (m)	0.01	0.03	0.04	0.05	0.06					Mean_Velocity	0.087571		STD_Shearstress	3.5795	3.6237	4.4199	4.2634	3.4388	2.9907	2.7436		InZ0	1.00141	Z0	2.72212
Velocity_mean	0.0780847	0.0857065	0.0869565	0.0862875	0.10082					Density (T,S)	1022.04
In (z)	-4.60517	-3.50656	-3.21888	-2.99573	-2.81341				Slope	Slope = d(Uz)/d(Inz)	0.00938539
TKE_mean	0.5826	1.1874	0.7505	0.7184	0.7161					U* = Slope * 0.41	0.00384801
TKE_shear stress (TKE) = 0.19 * TKE_mean	0.110694	0.225606	0.142595	0.136496	0.136059				Intercept		0.119744
STD_Shearstress	0.0886	0.1583	0.1085	0.1084	0.1015			InZ0	-12.7585	Z0	2.8777e-06
									-0.000747841
MOTOR 20Hz
	PROFILE 1_20Hz_FBSD								20Hz_Mean_P1_FBSD
Depth (z) in cm	1	2	3	4	5	6	7		Bed shear stress	ꞇ0 = p (U*)2	0.00190848
Z (m)	0.01	0.02	0.03	0.04	0.05	0.06	0.07			Mean_Velocity	0.117251
Velocity_mean	0.119	0.108756	0.109315	0.122158	0.119815	0.12358	0.118132			Density (T,S)	1022.04
In (z)	-4.60517	-3.91202	-3.50656	-3.21888	-2.99573	-2.81341	-2.65926		Slope	Slope = d(Uz)/d(Inz)	0.00333292
TKE_mean	0.744	0.8891	0.8723	0.8521	0.7847	0.7812	0.771			U* = Slope * 0.41	0.0013665
TKE_shear stress (TKE) = 0.19 * TKE_mean	0.14136	0.168929	0.165737	0.161899	0.149093	0.148428	0.14649		Intercept		0.12854
STD_Shearstress	0.1119	0.1317	0.1205	0.1193	0.1069	0.113	0.1108	InZ0	-38.5669	Z0	1.78075e-17
	PROFILE 2_20Hz_FBSD								20Hz_Mean_P2_FBSD
Depth (z) in cm	1	2	3	4	5	6	7		Bed shear stress	ꞇ0 = p (U*)2	0.00145942
Z (m)	0.01	0.02	0.03	0.04	0.05	0.06	0.07			Mean_Velocity	0.106142
Velocity_mean	0.101473	0.0991986	0.111406	0.110885	0.114141	0.104694	0.101196			Density (T,S)	1022.04
In (z)	-4.60517	-3.91202	-3.50656	-3.21888	-2.99573	-2.81341	-2.65926		Slope	Slope = d(Uz)/d(Inz)	0.00291455
TKE_mean	1.0298	0.9223	0.8303	0.8367	0.7962	0.7189	0.7639			U* = Slope * 0.41	0.00119497
TKE_shear stress (TKE) = 0.19 * TKE_mean	0.195662	0.175237	0.157757	0.158973	0.151278	0.136591	0.145141		Intercept		0.116014
STD_Shearstress	0.156	0.1373	0.1262	0.125	0.1149	0.094	0.1011	InZ0	-39.8052	Z0	5.16199e-18
	PROFILE 3_20Hz_FBSD								20Hz_Mean_P3_FBSD
Depth (z) in cm	1	2	3	4	5	6	7		Bed shear stress	ꞇ0 = p (U*)2	0.00198707
Z (m)	0.01	0.02	0.03	0.04	0.05	0.06	0.07			Mean_Velocity	0.156701
Velocity_mean	0.153572	0.158465	0.155619	0.14834	0.15354	0.162993	0.164379			Density (T,S)	1022.07
In (z)	-4.60517	-3.91202	-3.50656	-3.21888	-2.99573	-2.81341	-2.65926		Slope	Slope = d(Uz)/d(Inz)	0.00340081
TKE_mean	1.0048	1.1002	1.2427	1.3161	1.4651	1.2176	1.1847			U* = Slope * 0.41	0.00139433
TKE_shear stress (TKE) = 0.19 * TKE_mean	0.190912	0.209038	0.236113	0.250059	0.278369	0.231344	0.225093		Intercept		0.168221
STD_Shearstress	0.1351	0.1391	0.1438	0.1431	0.1778	0.1474	0.1656	InZ0	-49.4649	Z0	3.29347e-22

## Sheet: FlatBed_Sediment (2)
MOTOR 10Hz														MOTOR 25Hz
	PROFILE 1_10Hz_FBSD								10Hz_Mean_P1_FBSD			#2SIGNIFI			PROFILE 3_25Hz_FBSD								25Hz_Mean_P3_FBSD				#2SIGNIFI
Depth (z) in cm	1	2	3	4	5	6	7	#2SIGNIFI	Bed shear stress	ꞇ0 = p (U*)2	0.000559647	0.00056		Depth (z) in cm	1	2	3	4	5	6	7			Bed shear stress	ꞇ0 = p (U*)2	0.028708	0.029
Z (m)	0.01	0.02	0.03	0.04	0.05	0.06	0.07			Mean_Velocity	0.0472857	0.047		Z (m)	0.01	0.02	0.03	0.04	0.05	0.06	0.07				Mean_Velocity	0.21	0.21
Velocity_mean	0.0462754	0.0445842	0.0468632	0.0462548	0.0512479	0.047573	0.0480121			Density (T,S)	1022.02	1022		Velocity_mean	0.195701	0.203676	0.2061	0.214317	0.222967	0.22279	0.213005
Velocity_mean	0.046	0.045	0.047	0.046	0.051	0.048	0.048	2						Velocity_mean	0.2	0.2	0.21	0.21	0.22	0.22	0.21
In (z)	-4.60517	-3.91202	-3.50656	-3.21888	-2.99573	-2.81341	-2.65926		Slope	Slope = d(Uz)/d(Inz)	0.00177235	0.0018		In (z)	-4.60517	-3.91202	-3.50656	-3.21888	-2.99573	-2.81341	-2.65926
In (z)	-4.6	-3.9	-3.5	-3.2	-3	-2.8	-2.7	2						In (z)	-4.6	-3.9	-3.5	-3.2	-3	-2.8	-2.7
TKE_mean	0.1304	0.1743	0.1835	0.1962	0.1991	0.2354	0.2128			U* = Slope * 0.41	0.000738	0.00074		TKE_mean	1.4638	1.8285	2.1501	1.9079	1.85	1.6804	1.6155
TKE_mean	0.13	0.17	0.18	0.2	0.2	0.24	0.21	2						TKE_mean	1.5	1.8	2.2	1.9	1.9	1.7	1.6				Density (T,S)	1022.04	1022
TKE_shear stress (TKE) = 0.19 * TKE_mean	0.024776	0.033117	0.034865	0.037278	0.037829	0.044726	0.040432		Intercept		0.0532864	0.053		TKE_shear stress (TKE) = 0.19 * TKE_mean	0.278122	0.347415	0.408519	0.362501	0.3515	0.319276	0.306945			Slope	Slope = d(Uz)/d(Inz)	0.0129824	0.013
TKE_shear stress (TKE) = 0.19 * TKE_mean	0.025	0.033	0.035	0.037	0.038	0.045	0.04	0.0361429						TKE_shear stress (TKE) = 0.19 * TKE_mean	0.28	0.35	0.41	0.36	0.35	0.32	0.31	0.34			U* = Slope * 0.41	0.00533	0.0053
STD_Shearstress	0.0202	0.028	0.0294	0.0317	0.0307	0.0391	0.033							STD_Shearstress	0.2076	0.2354	0.2824	0.242	0.2468	0.2405	0.2359			Intercept		0.255198	0.26
STD_Shearstress	0.02	0.028	0.029	0.032	0.031	0.039	0.033	InZ0	-29.4444	Z0	2.54367e-13	2.5e-13		STD_Shearstress	0.21	0.24	0.28	0.24	0.25	0.24	0.24		InZ0	-20	Z0	2.06115e-09	2.1e-09
	PROFILE 2_10Hz_FBSD								10Hz_Mean_P2_FBSD
Depth (z) in cm	1	2	3	4	5	6	7		Bed shear stress	ꞇ0 = p (U*)2	0.0206955	0.021		MOTOR 30Hz
Z (m)	0.01	0.02	0.03	0.04	0.05	0.06	0.07	2		Mean_Velocity	0.0414286	0.041			PROFILE 3_30Hz_FBSD								30Hz_Mean_P3_FBSD
Velocity_mean	0.0266534	0.0379088	0.0406447	0.0426336	0.0461777	0.044201	0.0514317							Depth (z) in cm	1	2	3	4	5	6	7			Bed shear stress	ꞇ0 = p (U*)2	0.082782	0.083
Velocity_mean	0.027	0.038	0.041	0.043	0.046	0.044	0.051	2						Z (m)	0.01	0.02	0.03	0.04	0.05	0.06	0.07				Mean_Velocity	0.262857	0.26
In (z)	-4.60517	-3.91202	-3.50656	-3.21888	-2.99573	-2.81341	-2.65926							Velocity_mean	0.252639	0.243276	0.253951	0.257302	0.261168	0.292212	0.285578
In (z)	-4.6	-3.9	-3.5	-3.2	-3	-2.8	-2.7	2						Velocity_mean	0.25	0.24	0.25	0.26	0.26	0.29	0.29
TKE_mean	0.2534	0.2474	0.2218	0.2231	0.2724	0.2265	0.2846					4		In (z)	-4.60517	-3.91202	-3.50656	-3.21888	-2.99573	-2.81341	-2.65926
TKE_mean	0.25	0.25	0.22	0.22	0.27	0.23	0.28	2		Density (T,S)	1022.02	1022		In (z)	-4.6	-3.9	-3.5	-3.2	-3	-2.8	-2.7
TKE_shear stress (TKE) = 0.19 * TKE_mean	0.048146	0.047006	0.042142	0.042389	0.051756	0.043035	0.054074		Slope	Slope = d(Uz)/d(Inz)	0.0107173	0.011		TKE_mean	2.1586	2.6142	2.6377	2.9025	2.6773	2.6319	2.3656
TKE_shear stress (TKE) = 0.19 * TKE_mean	0.048	0.047	0.042	0.042	0.052	0.043	0.054	0.0468571		U* = Slope * 0.41	0.00451	0.0045		TKE_mean	2.2	2.6	2.6	2.9	2.7	2.6	2.4				Density (T,S)	1022.04	1022
STD_Shearstress	0.0395	0.0356	0.0332	0.0351	0.0423	0.0331	0.0418		Intercept		0.0777141	0.078		TKE_shear stress (TKE) = 0.19 * TKE_mean	0.410134	0.496698	0.501163	0.551475	0.508687	0.500061	0.449464			Slope	Slope = d(Uz)/d(Inz)	0.0224532	0.022
STD_Shearstress	0.04	0.036	0.033	0.035	0.042	0.033	0.042	InZ0	-7.09091	Z0	0.000911882	0.00091		TKE_shear stress (TKE) = 0.19 * TKE_mean	0.41	0.5	0.5	0.55	0.51	0.5	0.45	0.488571			U* = Slope * 0.41	0.00902	0.009
														STD_Shearstress	0.2921	0.3396	0.3367	0.3843	0.3799	0.3943	0.3725			Intercept		0.338877	0.34
	PROFILE 3_10Hz_FBSD								10Hz_Mean_P3_FBSD					STD_Shearstress	0.29	0.34	0.34	0.38	0.38	0.39	0.37		InZ0	-15.4545	Z0	3.05902e-07	3.1e-07
Depth (z) in cm	2	3	5	6	7				Bed shear stress	ꞇ0 = p (U*)2	0.0104653	0.01
Z (m)	0.02	0.03	0.05	0.06	0.07					Mean_Velocity	0.058	0.058
Velocity_mean	0.0678079	0.0528855	0.0593858	0.0564596	0.053907									MOTOR 35Hz
Velocity_mean	0.068	0.053	0.059	0.056	0.054	2									PROFILE 3_35Hz_FBSD								35Hz_Mean_P3_FBSD
In (z)	-3.91202	-3.50656	-2.99573	-2.81341	-2.65926									Depth (z) in cm	1	2	3	4	5	6	7			Bed shear stress	ꞇ0 = p (U*)2	0.00123662	0.0012
In (z)	-3.9	-3.5	-3	-2.8	-2.7	2								Z (m)	0.01	0.02	0.03	0.04	0.05	0.06	0.07				Mean_Velocity	0.332857	0.33
TKE_mean	0.4644	0.3794	0.3558	0.3531	0.2632					Density (T,S)	1022.02	1022		Velocity_mean	0.335506	0.320861	0.325324	0.327203	0.335372	0.337858	0.33353
TKE_mean	0.46	0.38	0.36	0.35	0.26	2			Slope	Slope = d(Uz)/d(Inz)	-0.00787938	-0.0079		Velocity_mean	0.34	0.32	0.33	0.33	0.34	0.34	0.33
TKE_shear stress (TKE) = 0.19 * TKE_mean	0.088236	0.072086	0.067602	0.067089	0.050008					U* = Slope * 0.41	-0.003239	-0.0032		In (z)	-4.60517	-3.91202	-3.50656	-3.21888	-2.99573	-2.81341	-2.65926
TKE_shear stress (TKE) = 0.19 * TKE_mean	0.088	0.072	0.068	0.067	0.05	0.069			Intercept		0.0329436	0.033		In (z)	-4.6	-3.9	-3.5	-3.2	-3	-2.8	-2.7
STD_Shearstress	0.0735	0.0593	0.0522	0.0553	0.0389									TKE_mean	2.6032	3.0698	3.1406	3.8733	3.0701	2.6551	2.5125
STD_Shearstress	0.074	0.059	0.052	0.055	0.039	2		InZ0	4.17722	Z0	66.6863	67		TKE_mean	2.6	3.1	3.1	3.9	3.1	2.7	2.5				Density (T,S)	1022.07	1022
														TKE_shear stress (TKE) = 0.19 * TKE_mean	0.494608	0.583262	0.596714	0.735927	0.583319	0.504469	0.477375			Slope	Slope = d(Uz)/d(Inz)	0.00261551	0.0026
														TKE_shear stress (TKE) = 0.19 * TKE_mean	0.49	0.58	0.6	0.74	0.58	0.5	0.48	0.567143			U* = Slope * 0.41	0.001066	0.0011
MOTOR 15Hz														STD_Shearstress	0.3932	0.4232	0.4212	0.6033	0.46	0.4007	0.3863			Intercept		0.336201	0.34
	PROFILE 1_15Hz_FBSD								15Hz_Mean_P1_FBSD					STD_Shearstress	0.39	0.42	0.42	0.6	0.46	0.4	0.39		InZ0	-130.769	Z0	3.48111e-57	3.5e-57
Depth (z) in cm	1	2	4	5	6	7			Bed shear stress	ꞇ0 = p (U*)2	0.0022995	0.0023
Z (m)	0.01	0.02	0.04	0.05	0.06	0.07				Mean_Velocity	0.0981667	0.098
Velocity_mean	0.094517	0.0949425	0.0996993	0.0987899	0.102034	0.100275								MOTOR 40Hz
Velocity_mean	0.095	0.095	0.1	0.099	0.1	0.1	2								PROFILE 3_40Hz_FBSD							#2SIGNIFI	40Hz_Mean_P3_FBSD				#2SIGNIFI
In (z)	-4.60517	-3.91202	-3.21888	-2.99573	-2.81341	-2.65926								Depth (z) in cm	1	2	3	4	5	6	7			Bed shear stress	ꞇ0 = p (U*)2	0.050078	0.05
In (z)	-4.6	-3.9	-3.2	-3	-2.8	-2.7	2							Z (m)	0.01	0.02	0.03	0.04	0.05	0.06	0.07				Mean_Velocity	0.41	0.41
TKE_mean	0.3257	0.36	0.43	0.4274	0.3736	0.3806								Velocity_mean	0.390643	0.428285	0.471512	0.4501	0.377251	0.402809	0.349521				Density (T,S)	1022.18	1022
TKE_mean	0.33	0.36	0.43	0.43	0.37	0.38	2			Density (T,S)	1022.07	1022		Velocity_mean	0.39	0.43	0.47	0.45	0.38	0.4	0.35	2
TKE_shear stress (TKE) = 0.19 * TKE_mean	0.061883	0.0684	0.0817	0.081206	0.070984	0.072314			Slope	Slope = d(Uz)/d(Inz)	0.00370655	0.0037		In (z)	-4.60517	-3.91202	-3.50656	-3.21888	-2.99573	-2.81341	-2.65926
TKE_shear stress (TKE) = 0.19 * TKE_mean	0.062	0.068	0.082	0.081	0.071	0.072	0.0726667			U* = Slope * 0.41	0.001517	0.0015		In (z)	-4.6	-3.9	-3.5	-3.2	-3	-2.8	-2.7	2
STD_Shearstress	0.0439	0.0457	0.05	0.0626	0.0535	0.0513			Intercept		0.110858	0.11		TKE_mean	13.044	12.6181	13.4115	16.2208	9.1876	10.361	4.3486
STD_Shearstress	0.044	0.046	0.05	0.063	0.054	0.051	2	InZ0	-29.7297	Z0	9.35762e-14	9.4e-14		TKE_mean	13	13	13	16	9.2	10	4.3	2		Slope	Slope = d(Uz)/d(Inz)	-0.0169108	-0.017
														TKE_shear stress (TKE) = 0.19 * TKE_mean	2.47836	2.39744	2.54819	3.08195	1.74564	1.96859	0.826234				U* = Slope * 0.41	-0.00697	-0.007
	PROFILE 2_15Hz_FBSD								15Hz_Mean_P2_FBSD					TKE_shear stress (TKE) = 0.19 * TKE_mean	2.5	2.4	2.5	3.1	1.7	2	0.83	2.14714		Intercept		0.352735	0.35
Depth (z) in cm	1	2	3	4	5	6			Bed shear stress	ꞇ0 = p (U*)2	0.0206955	0.021		STD_Shearstress	2.199	2.157	1.9962	2.9534	1.6186	1.6785	0.7528
Z (m)	0.01	0.02	0.03	0.04	0.05	0.06				Mean_Velocity	0.0828333	0.083		STD_Shearstress	2.2	2.2	2	3	1.6	1.7	0.75	2	InZ0	20.5882	Z0	1.31882e+09	1300000000
Velocity_mean	0.0699056	0.0817384	0.0820479	0.0842477	0.0883839	0.0912596
Velocity_mean	0.07	0.082	0.082	0.084	0.088	0.091
In (z)	-4.60517	-3.91202	-3.50656	-3.21888	-2.99573	-2.81341								MOTOR 45Hz
In (z)	-4.6	-3.9	-3.5	-3.2	-3	-2.8									PROFILE 3_45Hz_FBSD								45Hz_Mean_P3_FBSD
TKE_mean	0.4104	0.4263	0.4333	0.4403	0.4418	0.4488								Depth (z) in cm	1	2	3	4	5	6	7			Bed shear stress	ꞇ0 = p (U*)2	2.47445	2.5
TKE_mean	0.41	0.43	0.43	0.44	0.44	0.45				Density (T,S)	1022.07	1022		Z (m)	0.01	0.02	0.03	0.04	0.05	0.06	0.07				Mean_Velocity	0.514286	0.51
TKE_shear stress (TKE) = 0.19 * TKE_mean	0.077976	0.080997	0.082327	0.083657	0.083942	0.085272			Slope	Slope = d(Uz)/d(Inz)	0.0105	0.011		Velocity_mean	0.661963	0.560314	0.516155	0.524676	0.466379	0.438532	0.425751
TKE_shear stress (TKE) = 0.19 * TKE_mean	0.078	0.081	0.082	0.084	0.084	0.085	0.0823333			U* = Slope * 0.41	0.00451	0.0045		Velocity_mean	0.66	0.56	0.52	0.52	0.47	0.44	0.43
STD_Shearstress	0.0597	0.0624	0.0621	0.062	0.0587	0.0594			Intercept		0.119583	0.12		In (z)	-4.60517	-3.91202	-3.50656	-3.21888	-2.99573	-2.81341	-2.65926
STD_Shearstress	0.06	0.062	0.062	0.062	0.059	0.059		InZ0	-10.9091	Z0	1.67017e-05	1.7e-05		In (z)	-4.6	-3.9	-3.5	-3.2	-3	-2.8	-2.7
														TKE_mean	19.6378	19.8332	22.5109	21.6176	16.906	13.8669	12.2236
	PROFILE 3_15Hz_FBSD								15Hz_Mean_P3_FBSD					TKE_mean	20	20	23	22	17	14	12				Density (T,S)	1022.23	1022
Depth (z) in cm	1	3	4	5	6				Bed shear stress	ꞇ0 = p (U*)2	0.0155446	0.016		TKE_shear stress (TKE) = 0.19 * TKE_mean	3.73118	3.76831	4.27707	4.10734	3.21214	2.63471	2.32248			Slope	Slope = d(Uz)/d(Inz)	-0.115852	-0.12
Z (m)	0.01	0.03	0.04	0.05	0.06					Mean_Velocity	0.0874	0.087		TKE_shear stress (TKE) = 0.19 * TKE_mean	3.7	3.8	4.3	4.1	3.2	2.6	2.3	3.42857			U* = Slope * 0.41	-0.0492	-0.049
Velocity_mean	0.0780847	0.0857065	0.0869565	0.0862875	0.10082									STD_Shearstress	3.5795	3.6237	4.4199	4.2634	3.4388	2.9907	2.7436			Intercept		0.122043	0.12
Velocity_mean	0.078	0.086	0.087	0.086	0.1									STD_Shearstress	3.6	3.6	4.4	4.3	3.4	3	2.7		InZ0	1	Z0	2.71828	2.7
In (z)	-4.60517	-3.50656	-3.21888	-2.99573	-2.81341
In (z)	-4.6	-3.5	-3.2	-3	-2.8
TKE_mean	0.5826	1.1874	0.7505	0.7184	0.7161
TKE_mean	0.58	1.2	0.75	0.72	0.72					Density (T,S)	1022.04	1022
TKE_shear stress (TKE) = 0.19 * TKE_mean	0.110694	0.225606	0.142595	0.136496	0.136059				Slope	Slope = d(Uz)/d(Inz)	0.00938539	0.0094
TKE_shear stress (TKE) = 0.19 * TKE_mean	0.11	0.23	0.14	0.14	0.14	0.152				U* = Slope * 0.41	0.003854	0.0039
STD_Shearstress	0.0886	0.1583	0.1085	0.1084	0.1015				Intercept		0.119744	0.12
STD_Shearstress	0.089	0.16	0.11	0.11	0.1			InZ0	-12.766	Z0	2.26033e-06	2.3e-06
MOTOR 20Hz
	PROFILE 1_20Hz_FBSD								20Hz_Mean_P1_FBSD
Depth (z) in cm	1	2	3	4	5	6	7		Bed shear stress	ꞇ0 = p (U*)2	0.00200312	0.002
Z (m)	0.01	0.02	0.03	0.04	0.05	0.06	0.07			Mean_Velocity	0.117143	0.12
Velocity_mean	0.119	0.108756	0.109315	0.122158	0.119815	0.12358	0.118132
Velocity_mean	0.12	0.11	0.11	0.12	0.12	0.12	0.12
In (z)	-4.60517	-3.91202	-3.50656	-3.21888	-2.99573	-2.81341	-2.65926
In (z)	-4.6	-3.9	-3.5	-3.2	-3	-2.8	-2.7
TKE_mean	0.744	0.8891	0.8723	0.8521	0.7847	0.7812	0.771
TKE_mean	0.74	0.89	0.87	0.85	0.78	0.78	0.77			Density (T,S)	1022.04	1022
TKE_shear stress (TKE) = 0.19 * TKE_mean	0.14136	0.168929	0.165737	0.161899	0.149093	0.148428	0.14649		Slope	Slope = d(Uz)/d(Inz)	0.00333292	0.0033
TKE_shear stress (TKE) = 0.19 * TKE_mean	0.14	0.17	0.17	0.16	0.15	0.15	0.15	0.155714		U* = Slope * 0.41	0.001353	0.0014
STD_Shearstress	0.1119	0.1317	0.1205	0.1193	0.1069	0.113	0.1108		Intercept		0.12854	0.13
STD_Shearstress	0.11	0.13	0.12	0.12	0.11	0.11	0.11	InZ0	-39.3939	Z0	1.15482e-17	1.2e-17
	PROFILE 2_20Hz_FBSD								20Hz_Mean_P2_FBSD
Depth (z) in cm	1	2	3	4	5	6	7		Bed shear stress	ꞇ0 = p (U*)2	0.00147168	0.0015
Z (m)	0.01	0.02	0.03	0.04	0.05	0.06	0.07			Mean_Velocity	0.104143	0.1
Velocity_mean	0.101473	0.0991986	0.111406	0.110885	0.114141	0.104694	0.101196
Velocity_mean	0.1	0.099	0.11	0.11	0.11	0.1	0.1
In (z)	-4.60517	-3.91202	-3.50656	-3.21888	-2.99573	-2.81341	-2.65926
In (z)	-4.6	-3.9	-3.5	-3.2	-3	-2.8	-2.7
TKE_mean	1.0298	0.9223	0.8303	0.8367	0.7962	0.7189	0.7639
TKE_mean	1	0.92	0.83	0.84	0.8	0.72	0.76			Density (T,S)	1022.04	1022
TKE_shear stress (TKE) = 0.19 * TKE_mean	0.195662	0.175237	0.157757	0.158973	0.151278	0.136591	0.145141		Slope	Slope = d(Uz)/d(Inz)	0.00291455	0.0029
TKE_shear stress (TKE) = 0.19 * TKE_mean	0.2	0.18	0.16	0.16	0.15	0.14	0.15	0.162857		U* = Slope * 0.41	0.001189	0.0012
STD_Shearstress	0.156	0.1373	0.1262	0.125	0.1149	0.094	0.1011		Intercept		0.116014	0.12
STD_Shearstress	0.16	0.14	0.13	0.13	0.11	0.094	0.1	InZ0	-41.3793	Z0	1.56288e-18	1.6e-18
	PROFILE 3_20Hz_FBSD								20Hz_Mean_P3_FBSD
Depth (z) in cm	1	2	3	4	5	6	7		Bed shear stress	ꞇ0 = p (U*)2	0.00200312	0.002
Z (m)	0.01	0.02	0.03	0.04	0.05	0.06	0.07			Mean_Velocity	0.155714	0.16
Velocity_mean	0.153572	0.158465	0.155619	0.14834	0.15354	0.162993	0.164379
Velocity_mean	0.15	0.16	0.16	0.15	0.15	0.16	0.16
In (z)	-4.60517	-3.91202	-3.50656	-3.21888	-2.99573	-2.81341	-2.65926
In (z)	-4.6	-3.9	-3.5	-3.2	-3	-2.8	-2.7
TKE_mean	1.0048	1.1002	1.2427	1.3161	1.4651	1.2176	1.1847
TKE_mean	1	1.1	1.2	1.3	1.5	1.2	1.2			Density (T,S)	1022.07	1022
TKE_shear stress (TKE) = 0.19 * TKE_mean	0.190912	0.209038	0.236113	0.250059	0.278369	0.231344	0.225093		Slope	Slope = d(Uz)/d(Inz)	0.00340081	0.0034
TKE_shear stress (TKE) = 0.19 * TKE_mean	0.19	0.21	0.24	0.25	0.28	0.23	0.23	0.232857		U* = Slope * 0.41	0.001394	0.0014
STD_Shearstress	0.1351	0.1391	0.1438	0.1431	0.1778	0.1474	0.1656		Intercept		0.168221	0.17
STD_Shearstress	0.14	0.14	0.14	0.14	0.18	0.15	0.17	InZ0	-50	Z0	1.92875e-22	1.9e-22

## Sheet: VegetatedBed_Sediment
MOTOR 10Hz													MOTOR 30Hz
	PROFILE 1_10Hz_VEGBSD							10Hz_Mean_P1_VEGBSD					PROFILE 1_30Hz_VEGBSD								30Hz_Mean_P1_VEGBSD
Depth (z) in cm	1	2	3	4	5	5.5			Bed shear stress	ꞇ0 = p (U*)2	0.000334644		Depth (z) in cm	1	2	3	4	6				Bed shear stress	ꞇ0 = p (U*)2	1.74981
Z (m)	0.01	0.02	0.03	0.04	0.05	0.055				Mean_Velocity	0.0159308		Z (m)	0.01	0.02	0.03	0.04	0.06					Mean_Velocity	0.0833575
Velocity_mean	0.0157489	0.0227935	0.0110159	0.012131	0.0207766	0.0131191				Density (T,S)	1021.53		Velocity_mean	0.0257284	0.00950565	0.0738077	0.0865287	0.221217					Density (T,S)	1021.88
In (z)	-4.60517	-3.91202	-3.50656	-3.21888	-2.99573	-2.90042			Slope	Slope = d(Uz)/d(Inz)	-0.00139599		In (z)	-4.60517	-3.91202	-3.50656	-3.21888	-2.81341				Slope	Slope = d(Uz)/d(Inz)	0.100928
TKE_mean	0.1178	0.2481	0.0662	0.0748	0.192	0.0768				U* = Slope * 0.41	-0.000572357		TKE_mean	0.2316	0.0521	1.2822	1.8207	10.3546					U* = Slope * 0.41	0.0413806
TKE_shear stress (TKE) = 0.19 * TKE_mean	0.022382	0.047139	0.012578	0.014212	0.03648	0.014592			Intercept		0.0110126		TKE_shear stress (TKE) = 0.19 * TKE_mean	0.044004	0.009899	0.243618	0.345933	1.96737				Intercept		0.44783
STD_Shearstress	0.0288	0.0508	0.0143	0.0152	0.0165	0.0165		InZ0	7.8887	Z0	2666.97		STD_Shearstress	0.0525	0.009	0.1996	0.3007	2.1297			InZ0	-4.43712	Z0	0.01183
	PROFILE 2_10Hz_VEGBSD							10Hz_Mean_P2_VEGBSD					PROFILE 2_30Hz_VEGBSD								30Hz_Mean_P2_VEGBSD
Depth (z) in cm	1	2	3	4	5	6			Bed shear stress	ꞇ0 = p (U*)2	0.00769856		Depth (z) in cm	1	2	3	4	5	6			Bed shear stress	ꞇ0 = p (U*)2	2.28861
Z (m)	0.01	0.02	0.03	0.04	0.05	0.06				Mean_Velocity	0.0133182		Z (m)	0.01	0.02	0.03	0.04	0.05	0.06				Mean_Velocity	0.101548
Velocity_mean	0.00771395	0.0110427	0.00865618	0.0166311	0.011834	0.0240314				Density (T,S)	1021.53		Velocity_mean	0.0257801	0.00913569	0.0139422	0.168804	0.196551	0.195074				Density (T,S)	1021.88
In (z)	-4.60517	-3.91202	-3.50656	-3.21888	-2.99573	-2.81341			Slope	Slope = d(Uz)/d(Inz)	0.0066957		In (z)	-4.60517	-3.91202	-3.50656	-3.21888	-2.99573	-2.81341			Slope	Slope = d(Uz)/d(Inz)	0.115426
TKE_mean	0.0351	0.0378	0.0226	0.109	0.0673	0.1368				U* = Slope * 0.41	0.00274524		TKE_mean	0.3345	0.0516	0.0776	6.2651	4.9732	4.7371				U* = Slope * 0.41	0.0473246
TKE_shear stress (TKE) = 0.19 * TKE_mean	0.006669	0.007182	0.004294	0.02071	0.012787	0.025992			Intercept		0.036811		TKE_shear stress (TKE) = 0.19 * TKE_mean	0.063555	0.009804	0.014744	1.19037	0.944908	0.900049			Intercept		0.506534
STD_Shearstress	0.0095	0.0093	0.0051	0.0247	0.017	0.032		InZ0	-5.4977	Z0	0.00409617		STD_Shearstress	0.0686	0.0132	0.0192	1.185	0.9099	0.7607		InZ0	-4.3884	Z0	0.0124206
	PROFILE 3_10Hz_VEGBSD							10Hz_Mean_P3_VEGBSD					PROFILE 3_30Hz_VEGBSD								30Hz_Mean_P3_VEGBSD
Depth (z) in cm	1	2	3	4					Bed shear stress	ꞇ0 = p (U*)2	0.00152187		Depth (z) in cm	1	2	3	4	5	6			Bed shear stress	ꞇ0 = p (U*)2	1.13195
Z (m)	0.01	0.02	0.03	0.04						Mean_Velocity	0.0322012		Z (m)	0.01	0.02	0.03	0.04	0.05	0.06				Mean_Velocity	0.152231
Velocity_mean	0.0313299	0.0392379	0.0306651	0.0275718						Density (T,S)	1021.53		Velocity_mean	0.105202	0.0696584	0.136808	0.170368	0.152727	0.278619				Density (T,S)	1021.85
In (z)	-4.60517	-3.91202	-3.50656	-3.21888					Slope	Slope = d(Uz)/d(Inz)	-0.00297701		In (z)	-4.60517	-3.91202	-3.50656	-3.21888	-2.99573	-2.81341			Slope	Slope = d(Uz)/d(Inz)	0.0811775
TKE_mean	0.437	0.5068	0.3438	0.3425						U* = Slope * 0.41	-0.00122058		TKE_mean	2.1141	2.0935	4.6652	7.0336	6.9426	9.2326				U* = Slope * 0.41	0.0332828
TKE_shear stress (TKE) = 0.19 * TKE_mean	0.08303	0.096292	0.065322	0.065075					Intercept		0.0208568		TKE_shear stress (TKE) = 0.19 * TKE_mean	0.401679	0.397765	0.886388	1.33638	1.31909	1.75419			Intercept		0.437052
STD_Shearstress	0.1413	0.1504	0.089	0.0832				InZ0	7.00595	Z0	1103.18		STD_Shearstress	0.3695	0.3473	0.867	1.3727	1.3008	1.9913		InZ0	-5.38391	Z0	0.00458985
MOTOR 15Hz													MOTOR 35Hz
	PROFILE 1_15Hz_VEGBSD							15Hz_Mean_P1_VEGBSD					PROFILE 1_35Hz_VEGBSD								35Hz_Mean_P1_VEGBSD
Depth (z) in cm	1	2	3	4	5	5.5			Bed shear stress	ꞇ0 = p (U*)2	0.0515436		Depth (z) in cm	1	2	3	4	5	6			Bed shear stress	ꞇ0 = p (U*)2	0.977559
Z (m)	0.01	0.02	0.03	0.04	0.05	0.055				Mean_Velocity	0.0321788		Z (m)	0.01	0.02	0.03	0.04	0.05	0.06				Mean_Velocity	0.0878182
Velocity_mean	0.019666	0.0219752	0.017671	0.042218	0.0448547	0.0466877				Density (T,S)	1022.04		Velocity_mean	0.0339344	0.0263871	0.0586238	0.115868	0.127691	0.164404				Density (T,S)	1021.8
In (z)	-4.60517	-3.91202	-3.50656	-3.21888	-2.99573	-2.90042			Slope	Slope = d(Uz)/d(Inz)	0.0173209		In (z)	-4.60517	-3.91202	-3.50656	-3.21888	-2.99573	-2.81341			Slope	Slope = d(Uz)/d(Inz)	0.0754406
TKE_mean	0.2106	0.2431	0.1479	0.4127	0.6737	0.7004				U* = Slope * 0.41	0.00710157		TKE_mean	0.533	0.3811	1.2379	2.8964	5.0799	5.5709				U* = Slope * 0.41	0.0309307
TKE_shear stress (TKE) = 0.19 * TKE_mean	0.040014	0.046189	0.028101	0.078413	0.128003	0.133076			Intercept		0.0932026		TKE_shear stress (TKE) = 0.19 * TKE_mean	0.10127	0.072409	0.235201	0.550316	0.965181	1.05847			Intercept		0.352511
STD_Shearstress	0.061	0.0567	0.0385	0.0823	0.1421	0.1507		InZ0	-5.38093	Z0	0.00460354		STD_Shearstress	0.1192	0.0776	0.2274	0.5352	1.0266	1.1561		InZ0	-4.6727	Z0	0.00934701
	PROFILE 2_15Hz_VEGBSD							15Hz_Mean_P2_VEGBSD					PROFILE 2_35Hz_VEGBSD								35Hz_Mean_P2_VEGBSD
Depth (z) in cm	1	2	3	4	5	6			Bed shear stress	ꞇ0 = p (U*)2	0.160431		Depth (z) in cm	1	3	5	6					Bed shear stress	ꞇ0 = p (U*)2	2.6725
Z (m)	0.01	0.02	0.03	0.04	0.05	0.06				Mean_Velocity	0.0345722		Z (m)	0.01	0.03	0.05	0.06						Mean_Velocity	0.178744
Velocity_mean	0.018483	0.0140197	0.0122348	0.0437019	0.0131727	0.105821				Density (T,S)	1022.04		Velocity_mean	0.0296147	0.201949	0.225021	0.258393						Density (T,S)	1021.8
In (z)	-4.60517	-3.91202	-3.50656	-3.21888	-2.99573	-2.81341			Slope	Slope = d(Uz)/d(Inz)	0.0305582		In (z)	-4.60517	-3.50656	-2.99573	-2.81341					Slope	Slope = d(Uz)/d(Inz)	0.124736
TKE_mean	0.17	0.1208	0.0823	0.771	0.0968	1.453				U* = Slope * 0.41	0.0125289		TKE_mean	0.5057	9.345	9.3156	8.5173						U* = Slope * 0.41	0.0511419
TKE_shear stress (TKE) = 0.19 * TKE_mean	0.0323	0.022952	0.015637	0.14649	0.018392	0.27607			Intercept		0.14179		TKE_shear stress (TKE) = 0.19 * TKE_mean	0.096083	1.77555	1.76996	1.61829					Intercept		0.612854
STD_Shearstress	0.0395	0.0394	0.0253	0.1395	0.0271	0.2226		InZ0	-4.63998	Z0	0.00965786		STD_Shearstress	0.1162	1.4758	2.1928	1.6289				InZ0	-4.9132	Z0	0.00734897
	PROFILE 3_15Hz_VEGBSD							15Hz_Mean_P3_VEGBSD					PROFILE 3_35Hz_VEGBSD								35Hz_Mean_P3_VEGBSD
Depth (z) in cm	1	2	3	4	5	6			Bed shear stress	ꞇ0 = p (U*)2	0.0291635		Depth (z) in cm	1	2	3	4					Bed shear stress	ꞇ0 = p (U*)2	11.6074
Z (m)	0.01	0.02	0.03	0.04	0.05	0.06				Mean_Velocity	0.0528751		Z (m)	0.01	0.02	0.03	0.04						Mean_Velocity	0.236725
Velocity_mean	0.0377745	0.0461615	0.0619243	0.0433091	0.0717116	0.0563698				Density (T,S)	1022.04		Velocity_mean	0.0739648	0.115718	0.332877	0.42434						Density (T,S)	1021.8
In (z)	-4.60517	-3.91202	-3.50656	-3.21888	-2.99573	-2.81341			Slope	Slope = d(Uz)/d(Inz)	0.0130288		In (z)	-4.60517	-3.91202	-3.50656	-3.21888					Slope	Slope = d(Uz)/d(Inz)	0.259957
TKE_mean	0.6051	0.8457	1.2269	0.7377	1.5626	0.6796				U* = Slope * 0.41	0.00534179		TKE_mean	2.2573	3.7171	21.5529	21.2681						U* = Slope * 0.41	0.106583
TKE_shear stress (TKE) = 0.19 * TKE_mean	0.114969	0.160683	0.233111	0.140163	0.296894	0.129124			Intercept		0.0985882		TKE_shear stress (TKE) = 0.19 * TKE_mean	0.428887	0.706249	4.09505	4.04094					Intercept		1.22733
STD_Shearstress	0.1618	0.1925	0.3073	0.159	0.3031	0.1474		InZ0	-7.56697	Z0	0.00051726		STD_Shearstress	0.4236	0.7443	3.9862	4.3936				InZ0	-4.72129	Z0	0.00890372
MOTOR 20Hz													MOTOR 40Hz
	PROFILE 1_20Hz_VEGBSD							20Hz_Mean_P1_VEGBSD					PROFILE 1_40Hz_VEGBSD								40Hz_Mean_P1_VEGBSD
Depth (z) in cm	1	2	3	4	5	5.5			Bed shear stress	ꞇ0 = p (U*)2	0.112328		Depth (z) in cm	1	2	3	4	5	6			Bed shear stress	ꞇ0 = p (U*)2	2.80405
Z (m)	0.01	0.02	0.03	0.04	0.05	0.055				Mean_Velocity	0.0358728		Z (m)	0.01	0.02	0.03	0.04	0.05	0.06				Mean_Velocity	0.123723
Velocity_mean	0.0169889	0.0141825	0.0278586	0.049094	0.0524083	0.0547048				Density (T,S)	1022.04		Velocity_mean	0.0361135	0.0220609	0.0953143	0.122516	0.169454	0.296878				Density (T,S)	1021.88
In (z)	-4.60517	-3.91202	-3.50656	-3.21888	-2.99573	-2.90042			Slope	Slope = d(Uz)/d(Inz)	0.0255698		In (z)	-4.60517	-3.91202	-3.50656	-3.21888	-2.99573	-2.81341			Slope	Slope = d(Uz)/d(Inz)	0.127764
TKE_mean	0.1243	0.1114	0.2737	0.4987	0.6879	0.7439				U* = Slope * 0.41	0.0104836		TKE_mean	0.4661	0.259	2.312	3.2071	8.3996	18.3719				U* = Slope * 0.41	0.0523834
TKE_shear stress (TKE) = 0.19 * TKE_mean	0.023617	0.021166	0.052003	0.094753	0.130701	0.141341			Intercept		0.125958		TKE_shear stress (TKE) = 0.19 * TKE_mean	0.088559	0.04921	0.43928	0.609349	1.59592	3.49066			Intercept		0.572001
STD_Shearstress	0.0297	0.0231	0.0556	0.083	0.1045	0.1208		InZ0	-4.92607	Z0	0.00725497		STD_Shearstress	0.0903	0.056	0.4371	0.6363	1.8454	3.9425		InZ0	-4.47699	Z0	0.0113675
	PROFILE 2_20Hz_VEGBSD							20Hz_Mean_P2_VEGBSD					PROFILE 2_40Hz_VEGBSD								40Hz_Mean_P2_VEGBSD
Depth (z) in cm	1	2	3	4	5	6			Bed shear stress	ꞇ0 = p (U*)2	0.36264		Depth (z) in cm	1	3	4	5	6				Bed shear stress	ꞇ0 = p (U*)2	5.6899
Z (m)	0.01	0.02	0.03	0.04	0.05	0.06				Mean_Velocity	0.0530366		Z (m)	0.01	0.03	0.04	0.05	0.06					Mean_Velocity	0.172107
Velocity_mean	0.0165055	0.0316782	0.0238352	0.0618437	0.0789348	0.105422				Density (T,S)	1022.04		Velocity_mean	0.0258171	0.0634482	0.0261932	0.350682	0.394392					Density (T,S)	1021.88
In (z)	-4.60517	-3.91202	-3.50656	-3.21888	-2.99573	-2.81341			Slope	Slope = d(Uz)/d(Inz)	0.0459432		In (z)	-4.60517	-3.50656	-3.21888	-2.99573	-2.81341				Slope	Slope = d(Uz)/d(Inz)	0.181999
TKE_mean	0.157	0.4422	0.257	1.4378	1.381	1.34				U* = Slope * 0.41	0.0188367		TKE_mean	0.3338	0.786	0.3423	16.1943	15.4583					U* = Slope * 0.41	0.0746196
TKE_shear stress (TKE) = 0.19 * TKE_mean	0.02983	0.084018	0.04883	0.273182	0.26239	0.2546			Intercept		0.214234		TKE_shear stress (TKE) = 0.19 * TKE_mean	0.063422	0.14934	0.065037	3.07692	2.93708				Intercept		0.79599
STD_Shearstress	0.0308	0.0791	0.0434	0.2203	0.2251	0.2076		InZ0	-4.66302	Z0	0.00943789		STD_Shearstress	0.0748	0.1542	0.0633	2.8614	2.7287			InZ0	-4.37359	Z0	0.0126058
	PROFILE 3_20Hz_VEGBSD							20Hz_Mean_P3_VEGBSD					PROFILE 3_40Hz_VEGBSD								40Hz_Mean_P3_VEGBSD
Depth (z) in cm	1	2	3	5	6				Bed shear stress	ꞇ0 = p (U*)2	0.271119		Depth (z) in cm	1	3	4						Bed shear stress	ꞇ0 = p (U*)2	3.83806
Z (m)	0.01	0.02	0.03	0.05	0.06					Mean_Velocity	0.078426		Z (m)	0.01	0.03	0.04							Mean_Velocity	0.323426
Velocity_mean	0.0519381	0.051106	0.0696745	0.0802189	0.139192					Density (T,S)	1022.04		Velocity_mean	0.206975	0.328363	0.434941							Density (T,S)	1021.88
In (z)	-4.60517	-3.91202	-3.50656	-2.99573	-2.81341				Slope	Slope = d(Uz)/d(Inz)	0.0397249		In (z)	-4.60517	-3.50656	-3.21888						Slope	Slope = d(Uz)/d(Inz)	0.149476
TKE_mean	1.1069	1.13	1.489	1.3968	2.756					U* = Slope * 0.41	0.0162872		TKE_mean	8.9434	17.2284	33.2849							U* = Slope * 0.41	0.0612853
TKE_shear stress (TKE) = 0.19 * TKE_mean	0.210311	0.2147	0.28291	0.265392	0.52364				Intercept		0.220108		TKE_shear stress (TKE) = 0.19 * TKE_mean	1.69925	3.2734	6.32413						Intercept		0.887979
STD_Shearstress	0.1755	0.1694	0.2213	0.2126	0.39			InZ0	-5.5408	Z0	0.00392337		STD_Shearstress	1.7996	3.0748	5.0951					InZ0	-5.9406	Z0	0.00263046
MOTOR 25Hz													MOTOR 45Hz
	PROFILE 1_25Hz_VEGBSD							25Hz_Mean_P1_VEGBSD					PROFILE 1_45Hz_VEGBSD								45Hz_Mean_P1_VEGBSD
Depth (z) in cm	1	2	3	4	5	5.5			Bed shear stress	ꞇ0 = p (U*)2	0.198064		Depth (z) in cm	1	2	3	4	5	6			Bed shear stress	ꞇ0 = p (U*)2	3.24196
Z (m)	0.01	0.02	0.03	0.04	0.05	0.055				Mean_Velocity	0.0543096		Z (m)	0.01	0.02	0.03	0.04	0.05	0.06				Mean_Velocity	0.154303
Velocity_mean	0.025438	0.00589576	0.0814344	0.0839313	0.0718082	0.0573498				Density (T,S)	1022.01		Velocity_mean	0.0436988	0.0521698	0.142478	0.162149	0.230048	0.295275				Density (T,S)	1022.06
In (z)	-4.60517	-3.91202	-3.50656	-3.21888	-2.99573	-2.90042			Slope	Slope = d(Uz)/d(Inz)	0.0339541		In (z)	-4.60517	-3.91202	-3.50656	-3.21888	-2.99573	-2.81341			Slope	Slope = d(Uz)/d(Inz)	0.137367
TKE_mean	0.2308	0.0204	0.7583	1.1879	1.8	1.2091				U* = Slope * 0.41	0.0139212		TKE_mean	0.5703	0.8874	4.345	6.2744	10.155	18.1163				U* = Slope * 0.41	0.0563204
TKE_shear stress (TKE) = 0.19 * TKE_mean	0.043852	0.003876	0.144077	0.225701	0.342	0.229729			Intercept		0.173934		TKE_shear stress (TKE) = 0.19 * TKE_mean	0.108357	0.168606	0.82555	1.19214	1.92945	3.4421			Intercept		0.636272
STD_Shearstress	0.0516	0.0041	0.13	0.2022	0.2689	0.212		InZ0	-5.12263	Z0	0.00596032		STD_Shearstress	0.108	0.1631	0.7555	1.0971	1.8343	3.3611		InZ0	-4.63192	Z0	0.00973604
	PROFILE 2_25Hz_VEGBSD							25Hz_Mean_P2_VEGBSD					PROFILE 2_45Hz_VEGBSD								45Hz_Mean_P2_VEGBSD
Depth (z) in cm	1	2	3	4	5.5				Bed shear stress	ꞇ0 = p (U*)2	0.588863		Depth (z) in cm	2	3	5						Bed shear stress	ꞇ0 = p (U*)2	23.1245
Z (m)	0.01	0.02	0.03	0.04	0.055					Mean_Velocity	0.0554243		Z (m)	0.02	0.03	0.05							Mean_Velocity	0.162429
Velocity_mean	0.0288126	0.0124932	0.0163696	0.0874074	0.132039					Density (T,S)	1021.98		Velocity_mean	0.0575667	0.0477029	0.382017							Density (T,S)	1022.06
In (z)	-4.60517	-3.91202	-3.50656	-3.21888	-2.90042				Slope	Slope = d(Uz)/d(Inz)	0.0585466		In (z)	-3.91202	-3.50656	-2.99573						Slope	Slope = d(Uz)/d(Inz)	0.366871
TKE_mean	0.4271	0.0893	0.1492	2.5008	2.6446					U* = Slope * 0.41	0.0240041		TKE_mean	1.3965	1.2847	23.5892							U* = Slope * 0.41	0.150417
TKE_shear stress (TKE) = 0.19 * TKE_mean	0.081149	0.016967	0.028348	0.475152	0.502474				Intercept		0.267867		TKE_shear stress (TKE) = 0.19 * TKE_mean	0.265335	0.244093	4.48195						Intercept		1.436
STD_Shearstress	0.0779	0.0158	0.0271	0.4683	0.4563			InZ0	-4.57528	Z0	0.0103034		STD_Shearstress	0.2953	0.3105	4.4408					InZ0	-3.91418	Z0	0.0199569
	PROFILE 3_25Hz_VEGBSD							25Hz_Mean_P3_VEGBSD					PROFILE 3_45Hz_VEGBSD
Depth (z) in cm	1	2	3	4	5	6			Bed shear stress	ꞇ0 = p (U*)2	2.0824		Depth (z) in cm
Z (m)	0.01	0.02	0.03	0.04	0.05	0.06				Mean_Velocity	0.124086		Velocity_mean
Velocity_mean	0.0299314	0.0771943	0.111164	0.0925941	0.125352	0.308281				Density (T,S)	1022.01		TKE_mean
In (z)	-4.60517	-3.91202	-3.50656	-3.21888	-2.99573	-2.81341			Slope	Slope = d(Uz)/d(Inz)	0.110096		TKE_shear stress (TKE) = 0.19 * TKE_mean
TKE_mean	0.4365	2.055	3.3645	2.3367	3.4947	14.8788				U* = Slope * 0.41	0.0451392		STD_Shearstress
TKE_shear stress (TKE) = 0.19 * TKE_mean	0.082935	0.39045	0.639255	0.443973	0.663993	2.82697			Intercept		0.510371
STD_Shearstress	0.0776	0.3719	0.5324	0.3649	0.6715	2.6264		InZ0	-4.6357	Z0	0.00969929

## Sheet: VegetatedBed_Sediment (2)
MOTOR 10Hz														MOTOR 30Hz
	PROFILE 1_10Hz_VEGBSD							10Hz_Mean_P1_VEGBSD						PROFILE 1_30Hz_VEGBSD								30Hz_Mean_P1_VEGBSD
Depth (z) in cm	1	2	3	4	5	5.5			Bed shear stress	ꞇ0 = p (U*)2	0.000445183	0.00045		Depth (z) in cm	1	2	3	4	6				Bed shear stress	ꞇ0 = p (U*)2	1.71798	1.7
Z (m)	0.01	0.02	0.03	0.04	0.05	0.055				Mean_Velocity	0.016	0.016		Z (m)	0.01	0.02	0.03	0.04	0.06					Mean_Velocity	0.0833	0.083
Velocity_mean	0.0157489	0.0227935	0.0110159	0.012131	0.0207766	0.0131191								Velocity_mean	0.0257284	0.00950565	0.0738077	0.0865287	0.221217
Velocity_mean	0.016	0.023	0.011	0.012	0.021	0.013	2	4						Velocity_mean	0.026	0.0095	0.074	0.087	0.22
In (z)	-4.60517	-3.91202	-3.50656	-3.21888	-2.99573	-2.90042								In (z)	-4.60517	-3.91202	-3.50656	-3.21888	-2.81341
In (z)	-4.6	-3.9	-3.5	-3.2	-3	-2.9								In (z)	-4.6	-3.9	-3.5	-3.2	-2.8
TKE_mean	0.1178	0.2481	0.0662	0.0748	0.192	0.0768								TKE_mean	0.2316	0.0521	1.2822	1.8207	10.3546
TKE_mean	0.12	0.25	0.066	0.075	0.19	0.077				Density (T,S)	1021.53	1022		TKE_mean	0.23	0.052	1.3	1.8	10					Density (T,S)	1021.88	1022
TKE_shear stress (TKE) = 0.19 * TKE_mean	0.022382	0.047139	0.012578	0.014212	0.03648	0.014592			Slope	Slope = d(Uz)/d(Inz)	-0.00159549	-0.0016		TKE_shear stress (TKE) = 0.19 * TKE_mean	0.044004	0.009899	0.243618	0.345933	1.96737				Slope	Slope = d(Uz)/d(Inz)	0.0996579	0.1
TKE_shear stress (TKE) = 0.19 * TKE_mean	0.022	0.047	0.013	0.014	0.036	0.015	0.0245			U* = Slope * 0.41	-0.000656	-0.00066		TKE_shear stress (TKE) = 0.19 * TKE_mean	0.044	0.0099	0.24	0.35	2	0.52878				U* = Slope * 0.41	0.041	0.041
STD_Shearstress	0.0288	0.0508	0.0143	0.0152	0.0165	0.0165			Intercept		0.0103892	0.01		STD_Shearstress	0.0525	0.009	0.1996	0.3007	2.1297				Intercept		0.442068	0.44
STD_Shearstress	0.029	0.051	0.014	0.015	0.017	0.017		InZ0	6.25	Z0	544.572	540		STD_Shearstress	0.053	0.009	0.2	0.3	2.1			InZ0	-4.4	Z0	0.0122773	0.012
	PROFILE 2_10Hz_VEGBSD							10Hz_Mean_P2_VEGBSD						PROFILE 2_30Hz_VEGBSD								30Hz_Mean_P2_VEGBSD
Depth (z) in cm	1	2	3	4	5	6			Bed shear stress	ꞇ0 = p (U*)2	0.00801248	0.008		Depth (z) in cm	1	2	3	4	5	6			Bed shear stress	ꞇ0 = p (U*)2	2.45382	2.5
Z (m)	0.01	0.02	0.03	0.04	0.05	0.06				Mean_Velocity	0.0134	0.013		Z (m)	0.01	0.02	0.03	0.04	0.05	0.06				Mean_Velocity	0.103183	0.1
Velocity_mean	0.00771395	0.0110427	0.00865618	0.0166311	0.011834	0.0240314								Velocity_mean	0.0257801	0.00913569	0.0139422	0.168804	0.196551	0.195074
	0.0077	0.011	0.0087	0.017	0.012	0.024								Velocity_mean	0.026	0.0091	0.014	0.17	0.2	0.2
In (z)	-4.60517	-3.91202	-3.50656	-3.21888	-2.99573	-2.81341								In (z)	-4.60517	-3.91202	-3.50656	-3.21888	-2.99573	-2.81341
	-4.6	-3.9	-3.5	-3.2	-3	-2.8								In (z)	-4.6	-3.9	-3.5	-3.2	-3	-2.8
TKE_mean	0.0351	0.0378	0.0226	0.109	0.0673	0.1368								TKE_mean	0.3345	0.0516	0.0776	6.2651	4.9732	4.7371
	0.035	0.038	0.023	0.11	0.067	0.14				Density (T,S)	1021.53	1022		TKE_mean	0.33	0.052	0.078	6.3	5	4.7				Density (T,S)	1021.88	1022
TKE_shear stress (TKE) = 0.19 * TKE_mean	0.006669	0.007182	0.004294	0.02071	0.012787	0.025992			Slope	Slope = d(Uz)/d(Inz)	0.00683182	0.0068		TKE_shear stress (TKE) = 0.19 * TKE_mean	0.063555	0.009804	0.014744	1.19037	0.944908	0.900049			Slope	Slope = d(Uz)/d(Inz)	0.117618	0.12
	0.0067	0.0072	0.0043	0.021	0.013	0.026	0.0130333			U* = Slope * 0.41	0.00280105	0.0028		TKE_shear stress (TKE) = 0.19 * TKE_mean	0.064	0.0098	0.015	1.2	0.94	0.9	0.521467			U* = Slope * 0.41	0.0492	0.049
STD_Shearstress	0.0095	0.0093	0.0051	0.0247	0.017	0.032			Intercept		0.036811	0.037		STD_Shearstress	0.0686	0.0132	0.0192	1.185	0.9099	0.7607			Intercept		0.514847	0.51
	0.0095	0.0093	0.0051	0.025	0.017	0.032		InZ0	-5.38817	Z0	0.00451658	0.0045		STD_Shearstress	0.069	0.013	0.019	1.2	0.91	0.76		InZ0	-4.25	Z0	0.0135686	0.014
	PROFILE 3_10Hz_VEGBSD							10Hz_Mean_P3_VEGBSD						PROFILE 3_30Hz_VEGBSD								30Hz_Mean_P3_VEGBSD
Depth (z) in cm	1	2	3	4					Bed shear stress	ꞇ0 = p (U*)2	0.00147168	0.0015		Depth (z) in cm	1	2	3	4	5	6			Bed shear stress	ꞇ0 = p (U*)2	1.04653	1
Z (m)	0.01	0.02	0.03	0.04						Mean_Velocity	0.03225	0.032		Z (m)	0.01	0.02	0.03	0.04	0.05	0.06				Mean_Velocity	0.153333	0.15
Velocity_mean	0.0313299	0.0392379	0.0306651	0.0275718										Velocity_mean	0.105202	0.0696584	0.136808	0.170368	0.152727	0.278619
Velocity_mean	0.031	0.039	0.031	0.028										Velocity_mean	0.11	0.07	0.14	0.17	0.15	0.28
In (z)	-4.60517	-3.91202	-3.50656	-3.21888										In (z)	-4.60517	-3.91202	-3.50656	-3.21888	-2.99573	-2.81341
In (z)	-4.6	-3.9	-3.5	-3.2										In (z)	-4.6	-3.9	-3.5	-3.2	-3	-2.8
TKE_mean	0.437	0.5068	0.3438	0.3425										TKE_mean	2.1141	2.0935	4.6652	7.0336	6.9426	9.2326
TKE_mean	0.44	0.51	0.34	0.34						Density (T,S)	1021.53	1022		TKE_mean	2.1	2.1	4.7	7	6.9	9.2				Density (T,S)	1021.85	1022
TKE_shear stress (TKE) = 0.19 * TKE_mean	0.08303	0.096292	0.065322	0.065075					Slope	Slope = d(Uz)/d(Inz)	-0.00297701	-0.003		TKE_shear stress (TKE) = 0.19 * TKE_mean	0.401679	0.397765	0.886388	1.33638	1.31909	1.75419			Slope	Slope = d(Uz)/d(Inz)	0.0786364	0.079
TKE_shear stress (TKE) = 0.19 * TKE_mean	0.083	0.096	0.065	0.065	0.07725					U* = Slope * 0.41	-0.00123	-0.0012		TKE_shear stress (TKE) = 0.19 * TKE_mean	0.4	0.4	0.89	1.3	1.3	1.8	1.015			U* = Slope * 0.41	0.03239	0.032
STD_Shearstress	0.1413	0.1504	0.089	0.0832					Intercept		0.0208568	0.021		STD_Shearstress	0.3695	0.3473	0.867	1.3727	1.3008	1.9913			Intercept		0.428561	0.43
STD_Shearstress	0.14	0.15	0.089	0.083				InZ0	7	Z0	1096.63	1100		STD_Shearstress	0.37	0.35	0.87	1.4	1.3	2		InZ0	-5.44304	Z0	0.00451658	0.0045
MOTOR 15Hz														MOTOR 35Hz
	PROFILE 1_15Hz_VEGBSD							15Hz_Mean_P1_VEGBSD						PROFILE 1_35Hz_VEGBSD								35Hz_Mean_P1_VEGBSD
Depth (z) in cm	1	2	3	4	5	5.5			Bed shear stress	ꞇ0 = p (U*)2	0.050078	0.05		Depth (z) in cm	1	2	3	4	5	6			Bed shear stress	ꞇ0 = p (U*)2	0.982142	0.98
Z (m)	0.01	0.02	0.03	0.04	0.05	0.055				Mean_Velocity	0.0323333	0.032		Z (m)	0.01	0.02	0.03	0.04	0.05	0.06				Mean_Velocity	0.0881667	0.088
Velocity_mean	0.019666	0.0219752	0.017671	0.042218	0.0448547	0.0466877								Velocity_mean	0.0339344	0.0263871	0.0586238	0.115868	0.127691	0.164404
Velocity_mean	0.02	0.022	0.018	0.042	0.045	0.047								Velocity_mean	0.034	0.026	0.059	0.12	0.13	0.16
In (z)	-4.60517	-3.91202	-3.50656	-3.21888	-2.99573	-2.90042								In (z)	-4.60517	-3.91202	-3.50656	-3.21888	-2.99573	-2.81341
In (z)	-4.6	-3.9	-3.5	-3.2	-3	-2.9								In (z)	-4.6	-3.9	-3.5	-3.2	-3	-2.8
TKE_mean	0.2106	0.2431	0.1479	0.4127	0.6737	0.7004								TKE_mean	0.533	0.3811	1.2379	2.8964	5.0799	5.5709
TKE_mean	0.21	0.24	0.15	0.41	0.67	0.7				Density (T,S)	1022.04	1022		TKE_mean	0.53	0.38	1.2	2.9	5.1	5.6				Density (T,S)	1021.8	1022
TKE_shear stress (TKE) = 0.19 * TKE_mean	0.040014	0.046189	0.028101	0.078413	0.128003	0.133076			Slope	Slope = d(Uz)/d(Inz)	0.0172764	0.017		TKE_shear stress (TKE) = 0.19 * TKE_mean	0.10127	0.072409	0.235201	0.550316	0.965181	1.05847			Slope	Slope = d(Uz)/d(Inz)	0.0750909	0.075
TKE_shear stress (TKE) = 0.19 * TKE_mean	0.04	0.046	0.028	0.078	0.13	0.13	0.0753333			U* = Slope * 0.41	0.00697	0.007		TKE_shear stress (TKE) = 0.19 * TKE_mean	0.1	0.072	0.24	0.55	0.97	1.1	0.505333			U* = Slope * 0.41	0.03075	0.031
STD_Shearstress	0.061	0.0567	0.0385	0.0823	0.1421	0.1507			Intercept		0.0930886	0.093		STD_Shearstress	0.1192	0.0776	0.2274	0.5352	1.0266	1.1561			Intercept		0.350985	0.35
STD_Shearstress	0.061	0.057	0.039	0.082	0.14	0.15		InZ0	-5.47059	Z0	0.00408677	0.0041		STD_Shearstress	0.12	0.078	0.23	0.54	1	1.2		InZ0	-4.66667	Z0	0.00909528	0.0091
	PROFILE 2_15Hz_VEGBSD							15Hz_Mean_P2_VEGBSD						PROFILE 2_35Hz_VEGBSD								35Hz_Mean_P2_VEGBSD
Depth (z) in cm	1	2	3	4	5	6			Bed shear stress	ꞇ0 = p (U*)2	0.172718	0.17		Depth (z) in cm	1	3	5	6					Bed shear stress	ꞇ0 = p (U*)2	2.8708	2.9
Z (m)	0.01	0.02	0.03	0.04	0.05	0.06				Mean_Velocity	0.0351667	0.035		Z (m)	0.01	0.03	0.05	0.06						Mean_Velocity	0.18	0.18
Velocity_mean	0.018483	0.0140197	0.0122348	0.0437019	0.0131727	0.105821								Velocity_mean	0.0296147	0.201949	0.225021	0.258393
Velocity_mean	0.018	0.014	0.012	0.044	0.013	0.11								Velocity_mean	0.03	0.2	0.23	0.26
In (z)	-4.60517	-3.91202	-3.50656	-3.21888	-2.99573	-2.81341								In (z)	-4.60517	-3.50656	-2.99573	-2.81341
In (z)	-4.6	-3.9	-3.5	-3.2	-3	-2.8								In (z)	-4.6	-3.5	-3	-2.8
TKE_mean	0.17	0.1208	0.0823	0.771	0.0968	1.453								TKE_mean	0.5057	9.345	9.3156	8.5173
TKE_mean	0.17	0.12	0.082	0.77	0.097	1.5				Density (T,S)	1022.04	1022		TKE_mean	0.51	9.3	9.3	8.5						Density (T,S)	1021.8	1022
TKE_shear stress (TKE) = 0.19 * TKE_mean	0.0323	0.022952	0.015637	0.14649	0.018392	0.27607			Slope	Slope = d(Uz)/d(Inz)	0.0324091	0.032		TKE_shear stress (TKE) = 0.19 * TKE_mean	0.096083	1.77555	1.76996	1.61829					Slope	Slope = d(Uz)/d(Inz)	0.126316	0.13
TKE_shear stress (TKE) = 0.19 * TKE_mean	0.032	0.023	0.016	0.15	0.018	0.28	0.0865			U* = Slope * 0.41	0.01312	0.013		TKE_shear stress (TKE) = 0.19 * TKE_mean	0.096	1.8	1.8	1.6	1.324					U* = Slope * 0.41	0.0533	0.053
STD_Shearstress	0.0395	0.0394	0.0253	0.1395	0.0271	0.2226			Intercept		0.148598	0.15		STD_Shearstress	0.1162	1.4758	2.1928	1.6289					Intercept		0.618947	0.62
STD_Shearstress	0.04	0.039	0.025	0.14	0.027	0.22		InZ0	-4.6875	Z0	0.00909528	0.0091		STD_Shearstress	0.12	1.5	2.2	1.6				InZ0	-4.76923	Z0	0.00822975	0.0082
	PROFILE 3_15Hz_VEGBSD							15Hz_Mean_P3_VEGBSD						PROFILE 3_35Hz_VEGBSD								35Hz_Mean_P3_VEGBSD
Depth (z) in cm	1	2	3	4	5	6			Bed shear stress	ꞇ0 = p (U*)2	0.028708	0.029		Depth (z) in cm	1	2	3	4					Bed shear stress	ꞇ0 = p (U*)2	10.22	10
Z (m)	0.01	0.02	0.03	0.04	0.05	0.06				Mean_Velocity	0.0528333	0.053		Z (m)	0.01	0.02	0.03	0.04						Mean_Velocity	0.236	0.24
Velocity_mean	0.0377745	0.0461615	0.0619243	0.0433091	0.0717116	0.0563698								Velocity_mean	0.0739648	0.115718	0.332877	0.42434
Velocity_mean	0.038	0.046	0.062	0.043	0.072	0.056								Velocity_mean	0.074	0.12	0.33	0.42
In (z)	-4.60517	-3.91202	-3.50656	-3.21888	-2.99573	-2.81341								In (z)	-4.60517	-3.91202	-3.50656	-3.21888
In (z)	-4.6	-3.9	-3.5	-3.2	-3	-2.8								In (z)	-4.6	-3.9	-3.5	-3.2
TKE_mean	0.6051	0.8457	1.2269	0.7377	1.5626	0.6796								TKE_mean	2.2573	3.7171	21.5529	21.2681
TKE_mean	0.61	0.85	1.2	0.74	1.6	0.68				Density (T,S)	1022.04	1022		TKE_mean	2.3	3.7	22	21						Density (T,S)	1021.8	1022
TKE_shear stress (TKE) = 0.19 * TKE_mean	0.114969	0.160683	0.233111	0.140163	0.296894	0.129124			Slope	Slope = d(Uz)/d(Inz)	0.0130288	0.013		TKE_shear stress (TKE) = 0.19 * TKE_mean	0.428887	0.706249	4.09505	4.04094					Slope	Slope = d(Uz)/d(Inz)	0.254364	0.25
TKE_shear stress (TKE) = 0.19 * TKE_mean	0.11	0.16	0.23	0.14	0.3	0.13	0.178333			U* = Slope * 0.41	0.00533	0.0053		TKE_shear stress (TKE) = 0.19 * TKE_mean	0.43	0.71	4.1	4	2.31					U* = Slope * 0.41	0.1025	0.1
STD_Shearstress	0.1618	0.1925	0.3073	0.159	0.3031	0.1474			Intercept		0.0985882	0.099		STD_Shearstress	0.4236	0.7443	3.9862	4.3936					Intercept		1.20258	1.2
STD_Shearstress	0.16	0.19	0.31	0.16	0.3	0.15		InZ0	-7.61538	Z0	0.000500451	0.0005		STD_Shearstress	0.42	0.74	4	4.4				InZ0	-4.8	Z0	0.00822975	0.0082
MOTOR 20Hz														MOTOR 40Hz
	PROFILE 1_20Hz_VEGBSD							20Hz_Mean_P1_VEGBSD						PROFILE 1_40Hz_VEGBSD								40Hz_Mean_P1_VEGBSD
Depth (z) in cm	1	2	3	4	5	5.5			Bed shear stress	ꞇ0 = p (U*)2	0.123662	0.12		Depth (z) in cm	1	2	3	4	5	6			Bed shear stress	ꞇ0 = p (U*)2	2.8708	2.9
Z (m)	0.01	0.02	0.03	0.04	0.05	0.055				Mean_Velocity	0.0358333	0.036		Z (m)	0.01	0.02	0.03	0.04	0.05	0.06				Mean_Velocity	0.123833	0.12
Velocity_mean	0.0169889	0.0141825	0.0278586	0.049094	0.0524083	0.0547048								Velocity_mean	0.0361135	0.0220609	0.0953143	0.122516	0.169454	0.296878
Velocity_mean	0.017	0.014	0.028	0.049	0.052	0.055								Velocity_mean	0.036	0.022	0.095	0.12	0.17	0.3
In (z)	-4.60517	-3.91202	-3.50656	-3.21888	-2.99573	-2.90042								In (z)	-4.60517	-3.91202	-3.50656	-3.21888	-2.99573	-2.81341
In (z)	-4.6	-3.9	-3.5	-3.2	-3	-2.9								In (z)	-4.6	-3.9	-3.5	-3.2	-3	-2.8
TKE_mean	0.1243	0.1114	0.2737	0.4987	0.6879	0.7439								TKE_mean	0.4661	0.259	2.312	3.2071	8.3996	18.3719
TKE_mean	0.12	0.11	0.27	0.5	0.69	0.74				Density (T,S)	1022.04	1022		TKE_mean	0.47	0.26	2.3	3.2	8.4	18				Density (T,S)	1021.88	1022
TKE_shear stress (TKE) = 0.19 * TKE_mean	0.023617	0.021166	0.052003	0.094753	0.130701	0.141341			Slope	Slope = d(Uz)/d(Inz)	0.0256164	0.026		TKE_shear stress (TKE) = 0.19 * TKE_mean	0.088559	0.04921	0.43928	0.609349	1.59592	3.49066			Slope	Slope = d(Uz)/d(Inz)	0.128455	0.13
TKE_shear stress (TKE) = 0.19 * TKE_mean	0.024	0.021	0.052	0.095	0.13	0.14	0.077			U* = Slope * 0.41	0.01066	0.011		TKE_shear stress (TKE) = 0.19 * TKE_mean	0.089	0.049	0.44	0.61	1.6	3.5	1.048			U* = Slope * 0.41	0.0533	0.053
STD_Shearstress	0.0297	0.0231	0.0556	0.083	0.1045	0.1208			Intercept		0.125918	0.13		STD_Shearstress	0.0903	0.056	0.4371	0.6363	1.8454	3.9425			Intercept		0.573424	0.57
STD_Shearstress	0.03	0.023	0.056	0.083	0.1	0.12		InZ0	-5	Z0	0.00673795	0.0067		STD_Shearstress	0.09	0.056	0.44	0.64	1.8	3.9		InZ0	-4.38462	Z0	0.0122773	0.012
	PROFILE 2_20Hz_VEGBSD							20Hz_Mean_P2_VEGBSD						PROFILE 2_40Hz_VEGBSD								40Hz_Mean_P2_VEGBSD
Depth (z) in cm	1	2	3	4	5	6			Bed shear stress	ꞇ0 = p (U*)2	0.368942	0.37		Depth (z) in cm	1	3	4	5	6				Bed shear stress	ꞇ0 = p (U*)2	5.59647	5.6
Z (m)	0.01	0.02	0.03	0.04	0.05	0.06				Mean_Velocity	0.054	0.054		Z (m)	0.01	0.03	0.04	0.05	0.06					Mean_Velocity	0.171	0.17
Velocity_mean	0.0165055	0.0316782	0.0238352	0.0618437	0.0789348	0.105422								Velocity_mean	0.0258171	0.0634482	0.0261932	0.350682	0.394392
Velocity_mean	0.017	0.032	0.024	0.062	0.079	0.11								Velocity_mean	0.026	0.063	0.026	0.35	0.39
In (z)	-4.60517	-3.91202	-3.50656	-3.21888	-2.99573	-2.81341								In (z)	-4.60517	-3.50656	-3.21888	-2.99573	-2.81341
In (z)	-4.6	-3.9	-3.5	-3.2	-3	-2.8								In (z)	-4.6	-3.5	-3.2	-3	-2.8
TKE_mean	0.157	0.4422	0.257	1.4378	1.381	1.34								TKE_mean	0.3338	0.786	0.3423	16.1943	15.4583
TKE_mean	0.16	0.44	0.26	1.4	1.4	1.3				Density (T,S)	1022.04	1022		TKE_mean	0.33	0.79	0.34	16	15					Density (T,S)	1021.88	1022
TKE_shear stress (TKE) = 0.19 * TKE_mean	0.02983	0.084018	0.04883	0.273182	0.26239	0.2546			Slope	Slope = d(Uz)/d(Inz)	0.0470909	0.047		TKE_shear stress (TKE) = 0.19 * TKE_mean	0.063422	0.14934	0.065037	3.07692	2.93708				Slope	Slope = d(Uz)/d(Inz)	0.178685	0.18
TKE_shear stress (TKE) = 0.19 * TKE_mean	0.03	0.084	0.049	0.27	0.26	0.25	0.157167			U* = Slope * 0.41	0.01927	0.019		TKE_shear stress (TKE) = 0.19 * TKE_mean	0.063	0.15	0.065	3.1	2.9	1.2556				U* = Slope * 0.41	0.0738	0.074
STD_Shearstress	0.0308	0.0791	0.0434	0.2203	0.2251	0.2076			Intercept		0.218818	0.22		STD_Shearstress	0.0748	0.1542	0.0633	2.8614	2.7287				Intercept		0.782104	0.78
STD_Shearstress	0.031	0.079	0.043	0.22	0.23	0.21		InZ0	-4.68085	Z0	0.00909528	0.0091		STD_Shearstress	0.075	0.15	0.063	2.9	2.7			InZ0	-4.33333	Z0	0.0135686	0.014
	PROFILE 3_20Hz_VEGBSD							20Hz_Mean_P3_VEGBSD						PROFILE 3_40Hz_VEGBSD								40Hz_Mean_P3_VEGBSD
Depth (z) in cm	1	2	3	5	6				Bed shear stress	ꞇ0 = p (U*)2	0.261632	0.26		Depth (z) in cm	1	3	4						Bed shear stress	ꞇ0 = p (U*)2	3.32048	3.3
Z (m)	0.01	0.02	0.03	0.05	0.06					Mean_Velocity	0.0786	0.079		Z (m)	0.01	0.03	0.04							Mean_Velocity	0.323333	0.32
Velocity_mean	0.0519381	0.051106	0.0696745	0.0802189	0.139192									Velocity_mean	0.206975	0.328363	0.434941
Velocity_mean	0.052	0.051	0.07	0.08	0.14									Velocity_mean	0.21	0.33	0.43
In (z)	-4.60517	-3.91202	-3.50656	-2.99573	-2.81341									In (z)	-4.60517	-3.50656	-3.21888
In (z)	-4.6	-3.9	-3.5	-3	-2.8									In (z)	-4.6	-3.5	-3.2
TKE_mean	1.1069	1.13	1.489	1.3968	2.756									TKE_mean	8.9434	17.2284	33.2849
TKE_mean	1.1	1.1	1.5	1.4	2.8									TKE_mean	8.9	17	33							Density (T,S)	1021.88	1022
TKE_shear stress (TKE) = 0.19 * TKE_mean	0.210311	0.2147	0.28291	0.265392	0.52364					Density (T,S)	1022.04	1022		TKE_shear stress (TKE) = 0.19 * TKE_mean	1.69925	3.2734	6.32413						Slope	Slope = d(Uz)/d(Inz)	0.144172	0.14
TKE_shear stress (TKE) = 0.19 * TKE_mean	0.21	0.21	0.28	0.27	0.52	0.298			Slope	Slope = d(Uz)/d(Inz)	0.0401434	0.04		TKE_shear stress (TKE) = 0.19 * TKE_mean	1.7	3.3	6.3	3.76667						U* = Slope * 0.41	0.0574	0.057
STD_Shearstress	0.1755	0.1694	0.2213	0.2126	0.39					U* = Slope * 0.41	0.0164	0.016		STD_Shearstress	1.7996	3.0748	5.0951						Intercept		0.86638	0.87
STD_Shearstress	0.18	0.17	0.22	0.21	0.39				Intercept		0.221511	0.22		STD_Shearstress	1.8	3.1	5.1					InZ0	-6.21429	Z0	0.00202943	0.002
								InZ0	-5.5	Z0	0.00408677	0.0041
														MOTOR 45Hz
MOTOR 25Hz														PROFILE 1_45Hz_VEGBSD								45Hz_Mean_P1_VEGBSD
	PROFILE 1_25Hz_VEGBSD							25Hz_Mean_P1_VEGBSD						Depth (z) in cm	1	2	3	4	5	6			Bed shear stress	ꞇ0 = p (U*)2	3.32048	3.3
Depth (z) in cm	1	2	3	4	5	5.5			Bed shear stress	ꞇ0 = p (U*)2	0.200312	0.2		Z (m)	0.01	0.02	0.03	0.04	0.05	0.06				Mean_Velocity	0.154333	0.15
Z (m)	0.01	0.02	0.03	0.04	0.05	0.055				Mean_Velocity	0.05415	0.054		Velocity_mean	0.0436988	0.0521698	0.142478	0.162149	0.230048	0.295275
Velocity_mean	0.025438	0.00589576	0.0814344	0.0839313	0.0718082	0.0573498								Velocity_mean	0.044	0.052	0.14	0.16	0.23	0.3
Velocity_mean	0.025	0.0059	0.081	0.084	0.072	0.057								In (z)	-4.60517	-3.91202	-3.50656	-3.21888	-2.99573	-2.81341
In (z)	-4.60517	-3.91202	-3.50656	-3.21888	-2.99573	-2.90042								In (z)	-4.6	-3.9	-3.5	-3.2	-3	-2.8
In (z)	-4.6	-3.9	-3.5	-3.2	-3	-2.9								TKE_mean	0.5703	0.8874	4.345	6.2744	10.155	18.1163
TKE_mean	0.2308	0.0204	0.7583	1.1879	1.8	1.2091								TKE_mean	0.57	0.89	4.3	6.3	10	18				Density (T,S)	1022.06	1022
TKE_mean	0.23	0.02	0.76	1.2	1.8	1.2				Density (T,S)	1022.01	1022		TKE_shear stress (TKE) = 0.19 * TKE_mean	0.108357	0.168606	0.82555	1.19214	1.92945	3.4421			Slope	Slope = d(Uz)/d(Inz)	0.138091	0.14
TKE_shear stress (TKE) = 0.19 * TKE_mean	0.043852	0.003876	0.144077	0.225701	0.342	0.229729			Slope	Slope = d(Uz)/d(Inz)	0.0343054	0.034		TKE_shear stress (TKE) = 0.19 * TKE_mean	0.11	0.17	0.83	1.2	1.9	3.4	1.26833			U* = Slope * 0.41	0.0574	0.057
TKE_shear stress (TKE) = 0.19 * TKE_mean	0.044	0.0039	0.14	0.23	0.34	0.23	0.16465			U* = Slope * 0.41	0.01394	0.014		STD_Shearstress	0.108	0.1631	0.7555	1.0971	1.8343	3.3611			Intercept		0.637652	0.64
STD_Shearstress	0.0516	0.0041	0.13	0.2022	0.2689	0.212			Intercept		0.174791	0.17		STD_Shearstress	0.11	0.16	0.76	1.1	1.8	3.4		InZ0	-4.57143	Z0	0.0100518	0.01
STD_Shearstress	0.052	0.0041	0.13	0.2	0.27	0.21		InZ0	-5	Z0	0.00673795	0.0067
														PROFILE 2_45Hz_VEGBSD								45Hz_Mean_P2_VEGBSD
	PROFILE 2_25Hz_VEGBSD							25Hz_Mean_P2_VEGBSD						Depth (z) in cm	2	3	5						Bed shear stress	ꞇ0 = p (U*)2	22.995	23
Depth (z) in cm	1	2	3	4	5.5				Bed shear stress	ꞇ0 = p (U*)2	0.540638	0.54		Z (m)	0.02	0.03	0.05							Mean_Velocity	0.162	0.16
Z (m)	0.01	0.02	0.03	0.04	0.055					Mean_Velocity	0.0548	0.055		Velocity_mean	0.0575667	0.0477029	0.382017
Velocity_mean	0.0288126	0.0124932	0.0163696	0.0874074	0.132039									Velocity_mean	0.058	0.048	0.38
Velocity_mean	0.029	0.012	0.016	0.087	0.13									In (z)	-3.91202	-3.50656	-2.99573
In (z)	-4.60517	-3.91202	-3.50656	-3.21888	-2.90042									In (z)	-3.9	-3.5	-3
In (z)	-4.6	-3.9	-3.5	-3.2	-2.9									TKE_mean	1.3965	1.2847	23.5892
TKE_mean	0.4271	0.0893	0.1492	2.5008	2.6446									TKE_mean	1.4	1.3	24							Density (T,S)	1022.06	1022
TKE_mean	0.43	0.089	0.15	2.5	2.6					Density (T,S)	1021.98	1022		TKE_shear stress (TKE) = 0.19 * TKE_mean	0.265335	0.244093	4.48195						Slope	Slope = d(Uz)/d(Inz)	0.370328	0.37
TKE_shear stress (TKE) = 0.19 * TKE_mean	0.081149	0.016967	0.028348	0.475152	0.502474				Slope	Slope = d(Uz)/d(Inz)	0.0573684	0.057		TKE_shear stress (TKE) = 0.19 * TKE_mean	0.27	0.24	4.5	1.67						U* = Slope * 0.41	0.1517	0.15
TKE_shear stress (TKE) = 0.19 * TKE_mean	0.081	0.017	0.028	0.48	0.5	0.2212				U* = Slope * 0.41	0.02337	0.023		STD_Shearstress	0.2953	0.3105	4.4408						Intercept		1.4458	1.4
STD_Shearstress	0.0779	0.0158	0.0271	0.4683	0.4563				Intercept		0.262474	0.26		STD_Shearstress	0.3	0.31	4.4					InZ0	-3.78378	Z0	0.0223708	0.022
STD_Shearstress	0.078	0.016	0.027	0.47	0.46			InZ0	-4.5614	Z0	0.0100518	0.01
														PROFILE 3_45Hz_VEGBSD
	PROFILE 3_25Hz_VEGBSD							25Hz_Mean_P3_VEGBSD						Depth (z) in cm
Depth (z) in cm	1	2	3	4	5	6			Bed shear stress	ꞇ0 = p (U*)2	2.06955	2.1		Velocity_mean
Z (m)	0.01	0.02	0.03	0.04	0.05	0.06				Mean_Velocity	0.125	0.13		TKE_mean
Velocity_mean	0.0299314	0.0771943	0.111164	0.0925941	0.125352	0.308281								TKE_shear stress (TKE) = 0.19 * TKE_mean
Velocity_mean	0.03	0.077	0.11	0.093	0.13	0.31								STD_Shearstress
In (z)	-4.60517	-3.91202	-3.50656	-3.21888	-2.99573	-2.81341
In (z)	-4.6	-3.9	-3.5	-3.2	-3	-2.8
TKE_mean	0.4365	2.055	3.3645	2.3367	3.4947	14.8788
TKE_mean	0.44	2.1	3.4	2.3	3.5	15				Density (T,S)	1022.01	1022
TKE_shear stress (TKE) = 0.19 * TKE_mean	0.082935	0.39045	0.639255	0.443973	0.663993	2.82697			Slope	Slope = d(Uz)/d(Inz)	0.111864	0.11
TKE_shear stress (TKE) = 0.19 * TKE_mean	0.083	0.39	0.64	0.44	0.66	2.8	0.8355			U* = Slope * 0.41	0.0451	0.045
STD_Shearstress	0.0776	0.3719	0.5324	0.3649	0.6715	2.6264			Intercept		0.516523	0.52
STD_Shearstress	0.078	0.37	0.53	0.36	0.67	2.6		InZ0	-4.72727	Z0	0.00909528	0.0091
