# Supplementary material for: Role of saltmarsh systems in estuarine trapping of microplastics
Source: Sci Rep. 2022 Sep 15;12:15546. doi: 10.1038/s41598-022-18881-7 (PMC9477837; doi:10.1038/s41598-022-18881-7)
Supplement: Supplementary file 2 — Supplementary Information 2. [file 41598_2022_18881_MOESM2_ESM.xlsx]

## Sheet: Sheet1
Flatbed Sediment						Vegetated_bed_sediment						Flat Clearwater
10Hz		Density (kg/m3)	Dynamic Viscosity (*10-3 kg/ms)	Kinematic viscosity (*10-6 m2/s)		10Hz		Density (kg/m3)	Dynamic Viscosity (*10-3 kg/ms)	Kinematic viscosity (*10-6 m2/s)		10Hz		Density (kg/m3)	Dynamic Viscosity (*10-3 kg/ms)	Kinematic viscosity (*10-6 m2/s)
	Profile 1	1022.02	1.11881	1.09471			Profile 1	1021.53	1.09918	1.07602			Profile 1	999.241	1.08483	1.08565
	Profile 2	1022.02	1.11881	1.09471			Profile 2	1021.53	1.09918	1.07602			Profile 2	999.168	1.07678	1.07768
	Profile 3	1022.02	1.11881	1.09471			Profile 3	1021.53	1.09918	1.07602			Profile 3	999.143	1.07412	1.07504
													Profile 4	999.143	1.07412	1.07504
15Hz	Profile 1	1022.07	1.12424	1.09996		15Hz	Profile 1	1022.04	1.15099	1.12617			Profile 5	999.119	1.07147	1.07241
	Profile 2	1022.07	1.12424	1.09996			Profile 2	1022.04	1.15099	1.12617
	Profile 3	1022.04	1.12152	1.09733			Profile 3	1022.04	1.15099	1.12617		15Hz	Profile 1	999.241	1.08483	1.08565
													Profile 2	999.119	1.07147	1.07241
20Hz	Profile 1	1022.04	1.12152	1.09733		20Hz	Profile 1	1022.04	1.15099	1.12617			Profile 3	999.143	1.07412	1.07504
	Profile 2	1022.04	1.12152	1.09733			Profile 2	1022.04	1.15099	1.12617			Profile 4	999.143	1.07412	1.07504
	Profile 3	1022.07	1.12424	1.09996			Profile 3	1022.04	1.15099	1.12617			Profile 5	999.168	1.07678	1.07768
25Hz	Profile 3	1022.04	1.12152	1.09733		25Hz	Profile 1	1022.01	1.14817	1.12344		20Hz	Profile 1	999.217	1.08214	1.08299
							Profile 2	1021.98	1.14536	1.12073			Profile 2	999.217	1.08214	1.08299
30Hz	Profile 3	1022.04	1.12152	1.09733			Profile 3	1022.01	1.14817	1.12344			Profile 3	999.217	1.08214	1.08299
													Profile 4	999.241	1.08483	1.08565
35Hz	Profile 3	1022.07	1.12424	1.09996		30Hz	Profile 1	1021.88	1.13423	1.10995			Profile 5	999.217	1.08214	1.08299
							Profile 2	1021.88	1.13423	1.10995
40Hz	Profile 3	1022.18	1.13521	1.11058			Profile 3	1021.85	1.13148	1.10728		25Hz	Profile 1	999.241	1.08483	1.08565
													Profile 2	999.266	1.08753	1.08833
45Hz	Profile 3	1022.23	1.14076	1.11595		35Hz	Profile 1	1021.8	1.12599	1.10197			Profile 3	999.241	1.08483	1.08565
							Profile 2	1021.8	1.12599	1.10197			Profile 4	999.241	1.08483	1.08565
							Profile 3	1021.8	1.12599	1.10197			Profile 5	999.241	1.08483	1.08565
						40Hz	Profile 1	1021.88	1.13423	1.10995		30Hz	Profile 1	999.241	1.08483	1.08565
							Profile 2	1021.88	1.13423	1.10995			Profile 2	999.241	1.08483	1.08565
							Profile 3	1021.88	1.13423	1.10995			Profile 3	999.241	1.08483	1.08565
													Profile 4	999.241	1.08483	1.08565
						45Hz	Profile 1	1022.06	1.15382	1.12891			Profile 5	999.241	1.08483	1.08565
							Profile 2	1022.06	1.15382	1.12891
							Profile 3	1022.06	1.15382	1.12891		35Hz	Profile 1	999.241	1.08483	1.08565
													Profile 2	999.241	1.08483	1.08565
													Profile 3	999.241	1.08483	1.08565
													Profile 4	999.241	1.08483	1.08565
													Profile 5	999.241	1.08483	1.08565
