# Supplementary material for: Role of saltmarsh systems in estuarine trapping of microplastics
Source: Sci Rep. 2022 Sep 15;12:15546. doi: 10.1038/s41598-022-18881-7 (PMC9477837; doi:10.1038/s41598-022-18881-7)
Supplement: Supplementary file 3 — Supplementary Information 3. [file 41598_2022_18881_MOESM3_ESM.xlsx]

## Sheet: Sheet1
Flat sediment bed	AD	Mass, g	AD - 5cm	Mass, g	AD - 20cm	Mass, g	AD - 30cm	Mass, g	AD - 40cm	Mass, g	AD - 45cm	Mass, g
-1	1	Nil	10	0.726	2	0.1375	0	0	1	0.0641	0	0
-2	0	0	0	0	1	0.0577	0	0	0	0	0	0
-3	0	0	0	0	0	0	0	0	0	0	0	0
-4	0	0	0	0	0	0	0	0	0	0	0	0
-5	0	0			0	0	0	0	0	0	0	0
-6	0	0			0	0	0	0	0	0	0	0
-7	0	0			0	0			0	0	0	0
	Nurdles	Bake_Mass, g	Nurdles	Bake_Mass, g	Nurdles	Bake_Mass, g	Nurdles	Bake_Mass, g	Nurdles	Bake_Mass, g
-7						0				0
-6						0.0195		0.0188		0.008
-5						0.0154		0.009		0.0106
-4				0.0071		0.0076		0.0037		0.0119
-3		0		0.0243		0.0122		0		0.0081		0.0172
-2		0		0	1	0.0106		0.048		0		0
-1		0.0097		0.8514		0.0841		0.0606	1	0.0235		0.0206
mean mass of pellet is 0.07g (14 pellets)
Vegetated sediment bed	AD	Mass, g	AD + 10cm	Mass, g	AD Prfl 3	Mass, g	AD + 20cm	Mass, g	AD Prfl 2	Mass, g	AD Prfl 1	Mass, g
1	0	0	3	0.2319	0	0	3	0.241	0	0	0	0
2	0	0	0	0	0	0	2	0.1272	0	0	0	0
3	0	0			0	0	0	0	0	0	0	0
4	0	0							0	0	0	0
5	0	0									0	0
6	0	0
7	0	0
	Nurdles	Bake_Mass, g	Nurdles	Bake_Mass, g	Nurdles	Bake_Mass, g			Nurdles	Bake_Mass, g	Nurdles	Bake_Mass, g
-7		0.0074
-6		0
-5		0.0061										0.0014
-4		0										0.0241
-3		0.0214										0.0258
-2		0.0244		0		0				0.0731		0.0168
-1		0.0293		1.5896		0.0406				0.079		0.0194

## Sheet: Sheet2
	0	-1	-2	-3	-4	-5
AD	0.0097	0	0	0	0	0
AD - 5cm	0.8514	0	0.0243	0.0071	0	0
AD - 20cm	0.0841	0.0106	0.0122	0.0076	0.0154	0.0195
AD - 30cm	0.0606	0.048	0	0.0037	0.009	0.0188
AD - 40cm	0.0235	0	0.0081	0.0119	0.0106	0.008
AD - 45cm	0.0206	0	0.0172	0	0	0
	0	-1	-2	-3	-4	-5	-6
AD	0.0293	0.0244	0.0214	0	0.0061	0	0.0074
AD + 10cm	1.5896	0
P3	0.0406	0
P2	0.079	0.0731
P1	0.0194	0.0168	0.0258	0.0241	0.0014

## Sheet: Sheet3
	0	-1	-2	-3	-4	-5
AD	0.0097	0	0	0	0	0
AD - 5cm	0.8514	0	0.0243	0.0071	0	0
AD - 20cm	0.0841	0.0106	0.0122	0.0076	0.0154	0.0195
AD - 30cm	0.0606	0.048	0	0.0037	0.009	0.0188
AD - 40cm	0.0235	0	0.0081	0.0119	0.0106	0.008
AD - 45cm	0.0206	0	0.0172	0	0	0
	0	-1	-2	-3	-4	-5	-6
AD	0.0293	0.0244	0.0214	0	0.0061	0	0.0074
AD + 10cm	1.5896	0
P3	0.0406	0
P2	0.079	0.0731
P1	0.0194	0.0168	0.0258	0.0241	0.0014
