# Supplementary material for: Role of saltmarsh systems in estuarine trapping of microplastics
Source: Sci Rep. 2022 Sep 15;12:15546. doi: 10.1038/s41598-022-18881-7 (PMC9477837; doi:10.1038/s41598-022-18881-7)
Supplement: Supplementary file 4 — Supplementary Information 4. [file 41598_2022_18881_MOESM4_ESM.xlsx]

## Sheet: Sheet1
SAMPLE	DEPTH	START WEIGHT	END WEIGHT	BAKELIGHT WEIGHT		NURDLES
Flat bed deployment -30cm	1cm	0.0908	0.1096	0.0188			*base
	2cm	0.089	0.098	0.009
	3cm	0.0901	0.0938	0.0037
	4cm			0
	5cm	0.0897	0.1377	0.048
	6cm	0.0899	0.1505	0.0606			*surface
Flat bed deployment -20 cm	1cm			0
	2cm	0.0894	0.1089	0.0195
	3cm	0.0903	0.1057	0.0154
	4cm	0.0904	0.098	0.0076
	5cm	0.0892	0.1014	0.0122
	6cm	0.0903	0.1009	0.0106		1
	7cm	0.0895	0.1736	0.0841
Flat bed deployment -40 cm	1cm			0
	2cm	0.0908	0.0988	0.008
	3cm	0.0894	0.1	0.0106
	4cm	0.0899	0.1018	0.0119
	5cm	0.0913	0.0994	0.0081
	6cm			0
	7cm	0.0914	0.1149	0.0235		1	*surface
Salt marsh AD	1cm	0.0899	0.0973	0.0074
	2cm			0
	3cm	0.0901	0.0962	0.0061
	4cm			0
	5cm	0.0904	0.1118	0.0214
	6cm	0.0913	0.1157	0.0244
	7cm	0.0912	0.1205	0.0293			*surface
Salt marsh P3	1cm			0
	2cm	0.0911	0.1317	0.0406
AD flat	1cm			0
	2cm			0
	3cm	0.09	0.0997	0.0097
				0
Flat bed deployment 5 cm	1cm	0.0884	0.0955	0.0071			*first
	2cm	0.0908	0.1151	0.0243
	3cm			0
	4cm	0.089	0.9404	0.8514			s
Salt marsh P2	1cm	0.0897	0.1628	0.0731
	2cm	0.0902	0.1692	0.079
Salt marsh P1	1cm	0.0892	0.0906	0.0014			*base
	2cm	0.0898	0.1139	0.0241
	3cm	0.0892	0.115	0.0258
	4cm	0.0889	0.1057	0.0168
	5cm	0.0911	0.1105	0.0194			*surface
Salt marsh AD + 10 cm	1cm			0
	2cm	0.0898	1.6794	1.5896			*surface
Flat bed deployment -45 cm	1cm	0.09	0.1072	0.0172
	2cm			0
	3cm	0.0901	0.1107	0.0206
