# Supplementary material for: Role of saltmarsh systems in estuarine trapping of microplastics
Source: Sci Rep. 2022 Sep 15;12:15546. doi: 10.1038/s41598-022-18881-7 (PMC9477837; doi:10.1038/s41598-022-18881-7)
Supplement: Supplementary file 5 — Supplementary Information 5. [file 41598_2022_18881_MOESM5_ESM.xlsx]

## Sheet: FBSD_Profile 3_Z3cm
FBSD_PROFILE 3_3cm
Time (s)	FBSD_OBS_2_P3_Z3cm	Mean_Velocity	Motor_speed	SSC		Velocity at 3cm
1	1281.63	0.0528855	10Hz	9.2e-05		0.0528855
2	1280.63	0.0528855	10Hz	9.2e-05		0.0857065
3	1283.63	0.0528855	10Hz	9.2e-05		0.155619
4	1282.63	0.0528855	10Hz	9.2e-05		0.2061
5	1282.63	0.0528855	10Hz	9.2e-05		0.253951
6	1282.63	0.0528855	10Hz	9.2e-05		0.325324
7	1280.63	0.0528855	10Hz	9.2e-05		0.471512
8	1284.63	0.0528855	10Hz	9.2e-05		0.516155
9	1280.63	0.0528855	10Hz	9.2e-05
10	1289.63	0.0528855	10Hz	9.2e-05
11	1282.63	0.0528855	10Hz	9.2e-05
12	1286.63	0.0528855	10Hz	9.2e-05
13	1282.63	0.0528855	10Hz	9.2e-05
14	1291.63	0.0528855	10Hz	9.2e-05
15	1289.63	0.0528855	10Hz	9.2e-05
16	1292.63	0.0528855	10Hz	9.2e-05
17	1289.63	0.0528855	10Hz	9.2e-05
18	1294.63	0.0528855	10Hz	9.2e-05
19	1291.63	0.0528855	10Hz	9.2e-05
20	1288.63	0.0528855	10Hz	9.2e-05
21	1292.63	0.0528855	10Hz	9.2e-05
22	1286.63	0.0528855	10Hz	9.2e-05
23	1287.63	0.0528855	10Hz	9.2e-05
24	1281.63	0.0528855	10Hz	9.2e-05
25	1282.63	0.0528855	10Hz	9.2e-05
26	1279.63	0.0528855	10Hz	9.2e-05
27	1282.63	0.0528855	10Hz	9.2e-05
28	1282.63	0.0528855	10Hz	9.2e-05
29	1283.63	0.0528855	10Hz	9.2e-05
30	1283.63	0.0528855	10Hz	9.2e-05
31	1286.63	0.0528855	10Hz	9.2e-05
32	1293.63	0.0528855	10Hz	9.2e-05
33	1289.63	0.0528855	10Hz	9.2e-05
34	1292.63	0.0528855	10Hz	9.2e-05
35	1289.63	0.0528855	10Hz	9.2e-05
36	1286.63	0.0528855	10Hz	9.2e-05
37	1281.63	0.0528855	10Hz	9.2e-05
38	1285.63	0.0528855	10Hz	9.2e-05
39	1278.63	0.0528855	10Hz	9.2e-05
40	1279.63	0.0528855	10Hz	9.2e-05
41	1280.63	0.0528855	10Hz	9.2e-05
42	1282.63	0.0528855	10Hz	9.2e-05
43	1279.63	0.0528855	10Hz	9.2e-05
44	1278.63	0.0528855	10Hz	9.2e-05
45	1281.63	0.0528855	10Hz	9.2e-05
46	1284.63	0.0528855	10Hz	9.2e-05
47	1287.63	0.0528855	10Hz	9.2e-05
48	1290.63	0.0528855	10Hz	9.2e-05
49	1282.63	0.0528855	10Hz	9.2e-05
50	1290.63	0.0528855	10Hz	9.2e-05
51	1291.63	0.0528855	10Hz	9.2e-05
52	1290.63	0.0528855	10Hz	9.2e-05
53	1290.63	0.0528855	10Hz	9.2e-05
54	1282.63	0.0528855	10Hz	9.2e-05
55	1280.63	0.0528855	10Hz	9.2e-05
56	1286.63	0.0528855	10Hz	9.2e-05
57	1285.63	0.0528855	10Hz	9.2e-05
58	1282.63	0.0528855	10Hz	9.2e-05
59	1283.63	0.0528855	10Hz	9.2e-05
60	1283.63	0.0528855	10Hz	9.2e-05
61	1285.63	0.0528855	10Hz	9.2e-05
62	1287.63	0.0528855	10Hz	9.2e-05
63	1289.63	0.0528855	10Hz	9.2e-05
64	1297.63	0.0528855	10Hz	9.2e-05
65	1282.63	0.0528855	10Hz	9.2e-05
66	1290.63	0.0528855	10Hz	9.2e-05
67	1288.63	0.0528855	10Hz	9.2e-05
68	1290.63	0.0528855	10Hz	9.2e-05
69	1292.63	0.0528855	10Hz	9.2e-05
70	1289.63	0.0528855	10Hz	9.2e-05
71	1288.63	0.0528855	10Hz	9.2e-05
72	1282.63	0.0528855	10Hz	9.2e-05
73	1279.63	0.0528855	10Hz	9.2e-05
74	1282.63	0.0528855	10Hz	9.2e-05
75	1287.63	0.0528855	10Hz	9.2e-05
76	1287.63	0.0528855	10Hz	9.2e-05
77	1292.63	0.0528855	10Hz	9.2e-05
78	1296.63	0.0528855	10Hz	9.2e-05
79	1295.63	0.0528855	10Hz	9.2e-05
80	1294.63	0.0528855	10Hz	9.2e-05
81	1291.63	0.0528855	10Hz	9.2e-05
82	1289.63	0.0528855	10Hz	9.2e-05
83	1283.63	0.0528855	10Hz	9.2e-05
84	1285.63	0.0528855	10Hz	9.2e-05
85	1282.63	0.0528855	10Hz	9.2e-05
86	1292.63	0.0528855	10Hz	9.2e-05
87	1289.63	0.0528855	10Hz	9.2e-05
88	1293.63	0.0528855	10Hz	9.2e-05
89	1293.63	0.0528855	10Hz	9.2e-05
90	1292.63	0.0528855	10Hz	9.2e-05
91	1290.63	0.0528855	10Hz	9.2e-05
92	1288.63	0.0528855	10Hz	9.2e-05
93	1288.63	0.0528855	10Hz	9.2e-05
94	1281.63	0.0528855	10Hz	9.2e-05
95	1283.63	0.0528855	10Hz	9.2e-05
96	1279.63	0.0528855	10Hz	9.2e-05
97	1281.63	0.0528855	10Hz	9.2e-05
98	1285.63	0.0528855	10Hz	9.2e-05
99	1292.63	0.0528855	10Hz	9.2e-05
100	1282.63	0.0528855	10Hz	9.2e-05
101	1281.63	0.0528855	10Hz	9.2e-05
102	1281.63	0.0528855	10Hz	9.2e-05
103	1287.63	0.0528855	10Hz	9.2e-05
104	1289.63	0.0528855	10Hz	9.2e-05
105	1290.63	0.0528855	10Hz	9.2e-05
106	1294.63	0.0528855	10Hz	9.2e-05
107	1288.63	0.0528855	10Hz	9.2e-05
108	1279.63	0.0528855	10Hz	9.2e-05
109	1277.63	0.0528855	10Hz	9.2e-05
110	1281.63	0.0528855	10Hz	9.2e-05
111	1288.63	0.0528855	10Hz	9.2e-05
112	1291.63	0.0528855	10Hz	9.2e-05
113	1293.63	0.0528855	10Hz	9.2e-05
114	1282.63	0.0528855	10Hz	9.2e-05
115	1283.63	0.0528855	10Hz	9.2e-05
116	1281.63	0.0528855	10Hz	9.2e-05
117	1282.63	0.0528855	10Hz	9.2e-05
118	1288.63	0.0528855	10Hz	9.2e-05
119	1295.63	0.0528855	10Hz	9.2e-05
120	1290.63	0.0528855	10Hz	9.2e-05
121	1284.63	0.0528855	10Hz	9.2e-05
122	1281.63	0.0528855	10Hz	9.2e-05
123	1281.63	0.0528855	10Hz	9.2e-05
124	1284.63	0.0528855	10Hz	9.2e-05
125	1293.63	0.0528855	10Hz	9.2e-05
126	1288.63	0.0528855	10Hz	9.2e-05
127	1286.63	0.0528855	10Hz	9.2e-05
128	1282.63	0.0528855	10Hz	9.2e-05
129	1282.63	0.0528855	10Hz	9.2e-05
130	1293.63	0.0528855	10Hz	9.2e-05
131	1293.63	0.0528855	10Hz	9.2e-05
132	1301.63	0.0528855	10Hz	9.2e-05
133	1293.63	0.0528855	10Hz	9.2e-05
134	1288.63	0.0528855	10Hz	9.2e-05
135	1282.63	0.0528855	10Hz	9.2e-05
136	1287.63	0.0528855	10Hz	9.2e-05
137	1283.63	0.0528855	10Hz	9.2e-05
138	1293.63	0.0528855	10Hz	9.2e-05
139	1292.63	0.0528855	10Hz	9.2e-05
140	1287.63	0.0528855	10Hz	9.2e-05
141	1284.63	0.0528855	10Hz	9.2e-05
142	1286.63	0.0528855	10Hz	9.2e-05
143	1294.63	0.0528855	10Hz	9.2e-05
144	1292.63	0.0528855	10Hz	9.2e-05
145	1290.63	0.0528855	10Hz	9.2e-05
146	1280.63	0.0528855	10Hz	9.2e-05
147	1285.63	0.0528855	10Hz	9.2e-05
148	1295.63	0.0528855	10Hz	9.2e-05
149	1295.63	0.0528855	10Hz	9.2e-05
150	1281.63	0.0528855	10Hz	9.2e-05
151	1279.63	0.0528855	10Hz	9.2e-05
152	1290.63	0.0528855	10Hz	9.2e-05
153	1295.63	0.0528855	10Hz	9.2e-05
154	1286.63	0.0528855	10Hz	9.2e-05
155	1294.63	0.0528855	10Hz	9.2e-05
156	1291.63	0.0528855	10Hz	9.2e-05
157	1291.63	0.0528855	10Hz	9.2e-05
158	1299.63	0.0528855	10Hz	9.2e-05
159	1301.63	0.0528855	10Hz	9.2e-05
160	1301.63	0.0528855	10Hz	9.2e-05
161	1302.63	0.0528855	10Hz	9.2e-05
162	1289.63	0.0528855	10Hz	9.2e-05
163	1293.63	0.0528855	10Hz	9.2e-05
164	1301.63	0.0528855	10Hz	9.2e-05
165	1299.63	0.0528855	10Hz	9.2e-05
166	1286.63	0.0528855	10Hz	9.2e-05
167	1291.63	0.0528855	10Hz	9.2e-05
168	1290.63	0.0528855	10Hz	9.2e-05
169	1296.63	0.0528855	10Hz	9.2e-05
170	1302.63	0.0528855	10Hz	9.2e-05
171	1297.63	0.0528855	10Hz	9.2e-05
172	1291.63	0.0528855	10Hz	9.2e-05
173	1293.63	0.0528855	10Hz	9.2e-05
174	1301.63	0.0528855	10Hz	9.2e-05
175	1299.63	0.0528855	10Hz	9.2e-05
176	1299.63	0.0528855	10Hz	9.2e-05
177	1290.63	0.0528855	10Hz	9.2e-05
178	1296.63	0.0528855	10Hz	9.2e-05
179	1302.63	0.0528855	10Hz	9.2e-05
180	1297.63	0.0528855	10Hz	9.2e-05
181	1293.63	0.0528855	10Hz	9.2e-05
182	1290.63	0.0528855	10Hz	9.2e-05
183	1291.63	0.0528855	10Hz	9.2e-05
184	1303.63	0.0528855	10Hz	9.2e-05
185	1305.63	0.0528855	10Hz	9.2e-05
186	1292.63	0.0528855	10Hz	9.2e-05
187	1292.63	0.0528855	10Hz	9.2e-05
188	1295.63	0.0528855	10Hz	9.2e-05
189	1304.63	0.0528855	10Hz	9.2e-05
190	1299.63	0.0528855	10Hz	9.2e-05
191	1290.63	0.0528855	10Hz	9.2e-05
192	1297.63	0.0528855	10Hz	9.2e-05
193	1298.63	0.0528855	10Hz	9.2e-05
194	1303.63	0.0528855	10Hz	9.2e-05
195	1295.63	0.0528855	10Hz	9.2e-05
196	1296.63	0.0528855	10Hz	9.2e-05
197	1292.63	0.0528855	10Hz	9.2e-05
198	1294.63	0.0528855	10Hz	9.2e-05
199	1297.63	0.0528855	10Hz	9.2e-05
200	1307.63	0.0528855	10Hz	9.2e-05
201	1306.63	0.0528855	10Hz	9.2e-05
202	1297.63	0.0528855	10Hz	9.2e-05
203	1296.63	0.0528855	10Hz	9.2e-05
204	1299.63	0.0528855	10Hz	9.2e-05
205	1306.63	0.0528855	10Hz	9.2e-05
206	1302.63	0.0528855	10Hz	9.2e-05
207	1295.63	0.0528855	10Hz	9.2e-05
208	1291.63	0.0528855	10Hz	9.2e-05
209	1294.63	0.0528855	10Hz	9.2e-05
210	1300.63	0.0528855	10Hz	9.2e-05
211	1302.63	0.0528855	10Hz	9.2e-05
212	1296.63	0.0528855	10Hz	9.2e-05
213	1290.63	0.0528855	10Hz	9.2e-05
214	1297.63	0.0528855	10Hz	9.2e-05
215	1304.63	0.0528855	10Hz	9.2e-05
216	1301.63	0.0528855	10Hz	9.2e-05
217	1294.63	0.0528855	10Hz	9.2e-05
218	1301.63	0.0528855	10Hz	9.2e-05
219	1303.63	0.0528855	10Hz	9.2e-05
220	1303.63	0.0528855	10Hz	9.2e-05
221	1295.63	0.0528855	10Hz	9.2e-05
222	1294.63	0.0528855	10Hz	9.2e-05
223	1300.63	0.0528855	10Hz	9.2e-05
224	1299.63	0.0528855	10Hz	9.2e-05
225	1306.63	0.0528855	10Hz	9.2e-05
226	1296.63	0.0528855	10Hz	9.2e-05
227	1298.63	0.0528855	10Hz	9.2e-05
228	1305.63	0.0528855	10Hz	9.2e-05
229	1305.63	0.0528855	10Hz	9.2e-05
230	1304.81	0.0528855	10Hz	9.2e-05
231	1302.77	0.0528855	10Hz	9.2e-05
232	1300.13	0.0528855	10Hz	9.2e-05
233	1297.48	0.0528855	10Hz	9.2e-05
234	1295.44	0.0528855	10Hz	9.2e-05
235	1294.63	0.0528855	10Hz	9.2e-05
236	1307.63	0.0528855	10Hz	9.2e-05
237	1311.63	0.0528855	10Hz	9.2e-05
238	1304.63	0.0528855	10Hz	9.2e-05
239	1304.63	0.0528855	10Hz	9.2e-05
240	1313.63	0.0528855	10Hz	9.2e-05
241	1309.63	0.0528855	10Hz	9.2e-05
242	1302.63	0.0528855	10Hz	9.2e-05
243	1308.63	0.0528855	10Hz	9.2e-05
244	1310.63	0.0528855	10Hz	9.2e-05
245	1303.63	0.0528855	10Hz	9.2e-05
246	1304.63	0.0528855	10Hz	9.2e-05
247	1312.63	0.0528855	10Hz	9.2e-05
248	1304.63	0.0528855	10Hz	9.2e-05
249	1302.63	0.0528855	10Hz	9.2e-05
250	1312.63	0.0528855	10Hz	9.2e-05
251	1306.63	0.0528855	10Hz	9.2e-05
252	1300.63	0.0528855	10Hz	9.2e-05
253	1301.63	0.0528855	10Hz	9.2e-05
254	1311.63	0.0528855	10Hz	9.2e-05
255	1304.63	0.0528855	10Hz	9.2e-05
256	1301.63	0.0528855	10Hz	9.2e-05
257	1313.63	0.0528855	10Hz	9.2e-05
258	1302.63	0.0528855	10Hz	9.2e-05
259	1304.63	0.0528855	10Hz	9.2e-05
260	1311.63	0.0528855	10Hz	9.2e-05
261	1304.63	0.0528855	10Hz	9.2e-05
262	1299.63	0.0528855	10Hz	9.2e-05
263	1310.63	0.0528855	10Hz	9.2e-05
264	1302.63	0.0528855	10Hz	9.2e-05
265	1298.63	0.0528855	10Hz	9.2e-05
266	1311.63	0.0528855	10Hz	9.2e-05
267	1302.63	0.0528855	10Hz	9.2e-05
268	1299.63	0.0528855	10Hz	9.2e-05
269	1307.63	0.0528855	10Hz	9.2e-05
270	1307.63	0.0528855	10Hz	9.2e-05
271	1299.63	0.0528855	10Hz	9.2e-05
272	1304.63	0.0528855	10Hz	9.2e-05
273	1307.63	0.0528855	10Hz	9.2e-05
274	1302.63	0.0528855	10Hz	9.2e-05
275	1302.63	0.0528855	10Hz	9.2e-05
276	1307.63	0.0528855	10Hz	9.2e-05
277	1296.63	0.0528855	10Hz	9.2e-05
278	1304.63	0.0528855	10Hz	9.2e-05
279	1309.63	0.0528855	10Hz	9.2e-05
280	1300.63	0.0528855	10Hz	9.2e-05
281	1299.63	0.0528855	10Hz	9.2e-05
282	1310.63	0.0528855	10Hz	9.2e-05
283	1308.63	0.0528855	10Hz	9.2e-05
284	1300.63	0.0528855	10Hz	9.2e-05
285	1300.63	0.0528855	10Hz	9.2e-05
286	1310.63	0.0528855	10Hz	9.2e-05
287	1309.63	0.0528855	10Hz	9.2e-05
288	1302.63	0.0528855	10Hz	9.2e-05
289	1303.63	0.0528855	10Hz	9.2e-05
290	1300.63	0.0528855	10Hz	9.2e-05
291	1303.63	0.0528855	10Hz	9.2e-05
292	1310.63	0.0528855	10Hz	9.2e-05
293	1312.63	0.0528855	10Hz	9.2e-05
294	1307.63	0.0528855	10Hz	9.2e-05
295	1308.63	0.0528855	10Hz	9.2e-05
296	1304.63	0.0528855	10Hz	9.2e-05
297	1303.63	0.0528855	10Hz	9.2e-05
298	1308.63	0.0528855	10Hz	9.2e-05
299	1311.63	0.0528855	10Hz	9.2e-05
300	1303.63	0.0528855	10Hz	9.2e-05
301	1301.63	0.0528855	10Hz	9.2e-05
302	1308.63	0.0528855	10Hz	9.2e-05
303	1312.63	0.0528855	10Hz	9.2e-05
304	1311.63	0.0528855	10Hz	9.2e-05
305	1309.63	0.0528855	10Hz	9.2e-05
306	1300.63	0.0528855	10Hz	9.2e-05
307	1299.63	0.0528855	10Hz	9.2e-05
308	1308.63	0.0528855	10Hz	9.2e-05
309	1310.63	0.0528855	10Hz	9.2e-05
310	1311.63	0.0528855	10Hz	9.2e-05
311	1309.63	0.0528855	10Hz	9.2e-05
312	1305.63	0.0528855	10Hz	9.2e-05
313	1304.63	0.0528855	10Hz	9.2e-05
314	1300.63	0.0528855	10Hz	9.2e-05
315	1301.63	0.0528855	10Hz	9.2e-05
316	1302.63	0.0528855	10Hz	9.2e-05
317	1307.63	0.0528855	10Hz	9.2e-05
318	1307.63	0.0528855	10Hz	9.2e-05
319	1309.63	0.0528855	10Hz	9.2e-05
320	1306.63	0.0528855	10Hz	9.2e-05
321	734.508	0.0857065	15Hz	7.4e-05
322	742.508	0.0857065	15Hz	7.4e-05
323	740.633	0.0857065	15Hz	7.4e-05
324	736.508	0.0857065	15Hz	7.4e-05
325	732.383	0.0857065	15Hz	7.4e-05
326	730.508	0.0857065	15Hz	7.4e-05
327	747.508	0.0857065	15Hz	7.4e-05
328	735.508	0.0857065	15Hz	7.4e-05
329	736.508	0.0857065	15Hz	7.4e-05
330	737.508	0.0857065	15Hz	7.4e-05
331	762.444	0.0857065	15Hz	7.4e-05
332	786.508	0.0857065	15Hz	7.4e-05
333	763.679	0.0857065	15Hz	7.4e-05
334	734.508	0.0857065	15Hz	7.4e-05
335	725.508	0.0857065	15Hz	7.4e-05
336	728.508	0.0857065	15Hz	7.4e-05
337	731.508	0.0857065	15Hz	7.4e-05
338	723.408	0.0857065	15Hz	7.4e-05
339	732.508	0.0857065	15Hz	7.4e-05
340	733.508	0.0857065	15Hz	7.4e-05
341	759.444	0.0857065	15Hz	7.4e-05
342	784.508	0.0857065	15Hz	7.4e-05
343	756.508	0.0857065	15Hz	7.4e-05
344	728.508	0.0857065	15Hz	7.4e-05
345	732.508	0.0857065	15Hz	7.4e-05
346	732.508	0.0857065	15Hz	7.4e-05
347	742.508	0.0857065	15Hz	7.4e-05
348	727.508	0.0857065	15Hz	7.4e-05
349	735.508	0.0857065	15Hz	7.4e-05
350	739.508	0.0857065	15Hz	7.4e-05
351	729.508	0.0857065	15Hz	7.4e-05
352	738.508	0.0857065	15Hz	7.4e-05
353	733.508	0.0857065	15Hz	7.4e-05
354	733.508	0.0857065	15Hz	7.4e-05
355	740.508	0.0857065	15Hz	7.4e-05
356	724.508	0.0857065	15Hz	7.4e-05
357	788.508	0.0857065	15Hz	7.4e-05
358	759.008	0.0857065	15Hz	7.4e-05
359	729.508	0.0857065	15Hz	7.4e-05
360	738.508	0.0857065	15Hz	7.4e-05
361	732.508	0.0857065	15Hz	7.4e-05
362	738.508	0.0857065	15Hz	7.4e-05
363	747.508	0.0857065	15Hz	7.4e-05
364	736.508	0.0857065	15Hz	7.4e-05
365	740.508	0.0857065	15Hz	7.4e-05
366	730.508	0.0857065	15Hz	7.4e-05
367	734.508	0.0857065	15Hz	7.4e-05
368	733.915	0.0857065	15Hz	7.4e-05
369	732.434	0.0857065	15Hz	7.4e-05
370	730.508	0.0857065	15Hz	7.4e-05
371	728.582	0.0857065	15Hz	7.4e-05
372	727.1	0.0857065	15Hz	7.4e-05
373	726.508	0.0857065	15Hz	7.4e-05
374	726.508	0.0857065	15Hz	7.4e-05
375	733.508	0.0857065	15Hz	7.4e-05
376	729.508	0.0857065	15Hz	7.4e-05
377	735.508	0.0857065	15Hz	7.4e-05
378	728.508	0.0857065	15Hz	7.4e-05
379	728.508	0.0857065	15Hz	7.4e-05
380	730.508	0.0857065	15Hz	7.4e-05
381	727.508	0.0857065	15Hz	7.4e-05
382	733.508	0.0857065	15Hz	7.4e-05
383	721.108	0.0857065	15Hz	7.4e-05
384	757.808	0.0857065	15Hz	7.4e-05
385	794.508	0.0857065	15Hz	7.4e-05
386	761.008	0.0857065	15Hz	7.4e-05
387	727.508	0.0857065	15Hz	7.4e-05
388	732.508	0.0857065	15Hz	7.4e-05
389	724.108	0.0857065	15Hz	7.4e-05
390	734.508	0.0857065	15Hz	7.4e-05
391	729.508	0.0857065	15Hz	7.4e-05
392	740.508	0.0857065	15Hz	7.4e-05
393	719.708	0.0857065	15Hz	7.4e-05
394	767.108	0.0857065	15Hz	7.4e-05
395	814.508	0.0857065	15Hz	7.4e-05
396	728.508	0.0857065	15Hz	7.4e-05
397	872.508	0.0857065	15Hz	7.4e-05
398	800.508	0.0857065	15Hz	7.4e-05
399	728.508	0.0857065	15Hz	7.4e-05
400	729.508	0.0857065	15Hz	7.4e-05
401	720.308	0.0857065	15Hz	7.4e-05
402	736.508	0.0857065	15Hz	7.4e-05
403	726.508	0.0857065	15Hz	7.4e-05
404	726.508	0.0857065	15Hz	7.4e-05
405	725.508	0.0857065	15Hz	7.4e-05
406	742.508	0.0857065	15Hz	7.4e-05
407	733.508	0.0857065	15Hz	7.4e-05
408	737.508	0.0857065	15Hz	7.4e-05
409	734.508	0.0857065	15Hz	7.4e-05
410	731.508	0.0857065	15Hz	7.4e-05
411	735.508	0.0857065	15Hz	7.4e-05
412	730.508	0.0857065	15Hz	7.4e-05
413	742.508	0.0857065	15Hz	7.4e-05
414	727.508	0.0857065	15Hz	7.4e-05
415	728.508	0.0857065	15Hz	7.4e-05
416	736.508	0.0857065	15Hz	7.4e-05
417	721.008	0.0857065	15Hz	7.4e-05
418	730.508	0.0857065	15Hz	7.4e-05
419	735.508	0.0857065	15Hz	7.4e-05
420	733.508	0.0857065	15Hz	7.4e-05
421	725.508	0.0857065	15Hz	7.4e-05
422	727.508	0.0857065	15Hz	7.4e-05
423	725.508	0.0857065	15Hz	7.4e-05
424	726.508	0.0857065	15Hz	7.4e-05
425	736.508	0.0857065	15Hz	7.4e-05
426	731.508	0.0857065	15Hz	7.4e-05
427	734.508	0.0857065	15Hz	7.4e-05
428	730.508	0.0857065	15Hz	7.4e-05
429	726.508	0.0857065	15Hz	7.4e-05
430	731.508	0.0857065	15Hz	7.4e-05
431	726.508	0.0857065	15Hz	7.4e-05
432	731.508	0.0857065	15Hz	7.4e-05
433	720.708	0.0857065	15Hz	7.4e-05
434	726.508	0.0857065	15Hz	7.4e-05
435	725.508	0.0857065	15Hz	7.4e-05
436	722.008	0.0857065	15Hz	7.4e-05
437	728.508	0.0857065	15Hz	7.4e-05
438	742.508	0.0857065	15Hz	7.4e-05
439	726.508	0.0857065	15Hz	7.4e-05
440	721.008	0.0857065	15Hz	7.4e-05
441	730.508	0.0857065	15Hz	7.4e-05
442	729.508	0.0857065	15Hz	7.4e-05
443	715.308	0.0857065	15Hz	7.4e-05
444	734.508	0.0857065	15Hz	7.4e-05
445	739.508	0.0857065	15Hz	7.4e-05
446	731.508	0.0857065	15Hz	7.4e-05
447	739.508	0.0857065	15Hz	7.4e-05
448	744.508	0.0857065	15Hz	7.4e-05
449	727.508	0.0857065	15Hz	7.4e-05
450	731.508	0.0857065	15Hz	7.4e-05
451	727.508	0.0857065	15Hz	7.4e-05
452	735.508	0.0857065	15Hz	7.4e-05
453	730.508	0.0857065	15Hz	7.4e-05
454	731.508	0.0857065	15Hz	7.4e-05
455	730.508	0.0857065	15Hz	7.4e-05
456	722.308	0.0857065	15Hz	7.4e-05
457	737.508	0.0857065	15Hz	7.4e-05
458	729.508	0.0857065	15Hz	7.4e-05
459	732.508	0.0857065	15Hz	7.4e-05
460	732.508	0.0857065	15Hz	7.4e-05
461	729.508	0.0857065	15Hz	7.4e-05
462	721.008	0.0857065	15Hz	7.4e-05
463	732.508	0.0857065	15Hz	7.4e-05
464	735.508	0.0857065	15Hz	7.4e-05
465	735.508	0.0857065	15Hz	7.4e-05
466	730.508	0.0857065	15Hz	7.4e-05
467	726.508	0.0857065	15Hz	7.4e-05
468	739.508	0.0857065	15Hz	7.4e-05
469	743.508	0.0857065	15Hz	7.4e-05
470	726.508	0.0857065	15Hz	7.4e-05
471	727.508	0.0857065	15Hz	7.4e-05
472	723.708	0.0857065	15Hz	7.4e-05
473	726.508	0.0857065	15Hz	7.4e-05
474	729.508	0.0857065	15Hz	7.4e-05
475	725.508	0.0857065	15Hz	7.4e-05
476	727.508	0.0857065	15Hz	7.4e-05
477	724.408	0.0857065	15Hz	7.4e-05
478	729.508	0.0857065	15Hz	7.4e-05
479	726.508	0.0857065	15Hz	7.4e-05
480	725.508	0.0857065	15Hz	7.4e-05
481	740.508	0.0857065	15Hz	7.4e-05
482	729.508	0.0857065	15Hz	7.4e-05
483	732.508	0.0857065	15Hz	7.4e-05
484	725.508	0.0857065	15Hz	7.4e-05
485	727.508	0.0857065	15Hz	7.4e-05
486	731.508	0.0857065	15Hz	7.4e-05
487	724.408	0.0857065	15Hz	7.4e-05
488	732.508	0.0857065	15Hz	7.4e-05
489	731.508	0.0857065	15Hz	7.4e-05
490	719.708	0.0857065	15Hz	7.4e-05
491	734.508	0.0857065	15Hz	7.4e-05
492	729.508	0.0857065	15Hz	7.4e-05
493	724.408	0.0857065	15Hz	7.4e-05
494	730.508	0.0857065	15Hz	7.4e-05
495	724.408	0.0857065	15Hz	7.4e-05
496	734.508	0.0857065	15Hz	7.4e-05
497	733.508	0.0857065	15Hz	7.4e-05
498	752.508	0.0857065	15Hz	7.4e-05
499	733.508	0.0857065	15Hz	7.4e-05
500	728.508	0.0857065	15Hz	7.4e-05
501	735.508	0.0857065	15Hz	7.4e-05
502	731.508	0.0857065	15Hz	7.4e-05
503	729.508	0.0857065	15Hz	7.4e-05
504	727.508	0.0857065	15Hz	7.4e-05
505	727.508	0.0857065	15Hz	7.4e-05
506	728.508	0.0857065	15Hz	7.4e-05
507	738.508	0.0857065	15Hz	7.4e-05
508	723.008	0.0857065	15Hz	7.4e-05
509	727.508	0.0857065	15Hz	7.4e-05
510	732.508	0.0857065	15Hz	7.4e-05
511	728.508	0.0857065	15Hz	7.4e-05
512	741.508	0.0857065	15Hz	7.4e-05
513	731.508	0.0857065	15Hz	7.4e-05
514	737.508	0.0857065	15Hz	7.4e-05
515	734.508	0.0857065	15Hz	7.4e-05
516	726.508	0.0857065	15Hz	7.4e-05
517	727.063	0.0857065	15Hz	7.4e-05
518	728.286	0.0857065	15Hz	7.4e-05
519	729.508	0.0857065	15Hz	7.4e-05
520	730.508	0.0857065	15Hz	7.4e-05
521	729.508	0.0857065	15Hz	7.4e-05
522	737.508	0.0857065	15Hz	7.4e-05
523	727.508	0.0857065	15Hz	7.4e-05
524	728.508	0.0857065	15Hz	7.4e-05
525	738.508	0.0857065	15Hz	7.4e-05
526	726.508	0.0857065	15Hz	7.4e-05
527	790.508	0.0857065	15Hz	7.4e-05
528	758.508	0.0857065	15Hz	7.4e-05
529	726.508	0.0857065	15Hz	7.4e-05
530	734.508	0.0857065	15Hz	7.4e-05
531	733.508	0.0857065	15Hz	7.4e-05
532	725.508	0.0857065	15Hz	7.4e-05
533	735.508	0.0857065	15Hz	7.4e-05
534	726.508	0.0857065	15Hz	7.4e-05
535	738.508	0.0857065	15Hz	7.4e-05
536	736.508	0.0857065	15Hz	7.4e-05
537	726.508	0.0857065	15Hz	7.4e-05
538	727.508	0.0857065	15Hz	7.4e-05
539	731.508	0.0857065	15Hz	7.4e-05
540	730.508	0.0857065	15Hz	7.4e-05
541	731.508	0.0857065	15Hz	7.4e-05
542	730.508	0.0857065	15Hz	7.4e-05
543	731.508	0.0857065	15Hz	7.4e-05
544	736.508	0.0857065	15Hz	7.4e-05
545	734.508	0.0857065	15Hz	7.4e-05
546	737.508	0.0857065	15Hz	7.4e-05
547	727.508	0.0857065	15Hz	7.4e-05
548	729.508	0.0857065	15Hz	7.4e-05
549	726.508	0.0857065	15Hz	7.4e-05
550	737.508	0.0857065	15Hz	7.4e-05
551	729.508	0.0857065	15Hz	7.4e-05
552	737.508	0.0857065	15Hz	7.4e-05
553	735.508	0.0857065	15Hz	7.4e-05
554	734.508	0.0857065	15Hz	7.4e-05
555	737.508	0.0857065	15Hz	7.4e-05
556	729.508	0.0857065	15Hz	7.4e-05
557	729.508	0.0857065	15Hz	7.4e-05
558	725.508	0.0857065	15Hz	7.4e-05
559	725.508	0.0857065	15Hz	7.4e-05
560	731.508	0.0857065	15Hz	7.4e-05
561	727.508	0.0857065	15Hz	7.4e-05
562	727.508	0.0857065	15Hz	7.4e-05
563	729.508	0.0857065	15Hz	7.4e-05
564	726.508	0.0857065	15Hz	7.4e-05
565	739.508	0.0857065	15Hz	7.4e-05
566	737.508	0.0857065	15Hz	7.4e-05
567	731.508	0.0857065	15Hz	7.4e-05
568	747.508	0.0857065	15Hz	7.4e-05
569	732.508	0.0857065	15Hz	7.4e-05
570	726.508	0.0857065	15Hz	7.4e-05
571	724.508	0.0857065	15Hz	7.4e-05
572	727.508	0.0857065	15Hz	7.4e-05
573	731.508	0.0857065	15Hz	7.4e-05
574	726.508	0.0857065	15Hz	7.4e-05
575	733.508	0.0857065	15Hz	7.4e-05
576	743.508	0.0857065	15Hz	7.4e-05
577	733.508	0.0857065	15Hz	7.4e-05
578	725.508	0.0857065	15Hz	7.4e-05
579	729.508	0.0857065	15Hz	7.4e-05
580	724.008	0.0857065	15Hz	7.4e-05
581	729.508	0.0857065	15Hz	7.4e-05
582	736.508	0.0857065	15Hz	7.4e-05
583	725.508	0.0857065	15Hz	7.4e-05
584	737.508	0.0857065	15Hz	7.4e-05
585	739.508	0.0857065	15Hz	7.4e-05
586	745.508	0.0857065	15Hz	7.4e-05
587	749.508	0.0857065	15Hz	7.4e-05
588	765.508	0.0857065	15Hz	7.4e-05
589	738.508	0.0857065	15Hz	7.4e-05
590	745.508	0.0857065	15Hz	7.4e-05
591	741.508	0.0857065	15Hz	7.4e-05
592	734.508	0.0857065	15Hz	7.4e-05
593	728.508	0.0857065	15Hz	7.4e-05
594	727.508	0.0857065	15Hz	7.4e-05
595	726.508	0.0857065	15Hz	7.4e-05
596	733.508	0.0857065	15Hz	7.4e-05
597	730.508	0.0857065	15Hz	7.4e-05
598	726.508	0.0857065	15Hz	7.4e-05
599	731.508	0.0857065	15Hz	7.4e-05
600	736.508	0.0857065	15Hz	7.4e-05
601	736.508	0.0857065	15Hz	7.4e-05
602	723.408	0.0857065	15Hz	7.4e-05
603	734.508	0.0857065	15Hz	7.4e-05
604	731.508	0.0857065	15Hz	7.4e-05
605	725.508	0.0857065	15Hz	7.4e-05
606	727.073	0.0857065	15Hz	7.4e-05
607	731.9	0.0857065	15Hz	7.4e-05
608	740.188	0.0857065	15Hz	7.4e-05
609	752.136	0.0857065	15Hz	7.4e-05
610	767.944	0.0857065	15Hz	7.4e-05
611	787.809	0.0857065	15Hz	7.4e-05
612	811.931	0.0857065	15Hz	7.4e-05
613	840.508	0.0857065	15Hz	7.4e-05
614	935.508	0.0857065	15Hz	7.4e-05
615	882.891	0.0857065	15Hz	7.4e-05
616	815.508	0.0857065	15Hz	7.4e-05
617	794.508	0.0857065	15Hz	7.4e-05
618	813.508	0.0857065	15Hz	7.4e-05
619	832.508	0.0857065	15Hz	7.4e-05
620	786.508	0.0857065	15Hz	7.4e-05
621	782.848	0.0857065	15Hz	7.4e-05
622	780.904	0.0857065	15Hz	7.4e-05
623	779.791	0.0857065	15Hz	7.4e-05
624	778.621	0.0857065	15Hz	7.4e-05
625	776.508	0.0857065	15Hz	7.4e-05
626	772.508	0.0857065	15Hz	7.4e-05
627	773.445	0.0857065	15Hz	7.4e-05
628	775.508	0.0857065	15Hz	7.4e-05
629	777.57	0.0857065	15Hz	7.4e-05
630	778.508	0.0857065	15Hz	7.4e-05
631	764.508	0.0857065	15Hz	7.4e-05
632	783.508	0.0857065	15Hz	7.4e-05
633	753.508	0.0857065	15Hz	7.4e-05
634	766.508	0.0857065	15Hz	7.4e-05
635	747.008	0.0857065	15Hz	7.4e-05
636	727.508	0.0857065	15Hz	7.4e-05
637	728.508	0.0857065	15Hz	7.4e-05
638	732.508	0.0857065	15Hz	7.4e-05
639	720.008	0.0857065	15Hz	7.4e-05
640	726.508	0.0857065	15Hz	7.4e-05
641	929.944	0.155619	20Hz	0.000184
642	928.944	0.155619	20Hz	0.000184
643	928.944	0.155619	20Hz	0.000184
644	927.944	0.155619	20Hz	0.000184
645	921.944	0.155619	20Hz	0.000184
646	926.944	0.155619	20Hz	0.000184
647	914.944	0.155619	20Hz	0.000184
648	918.243	0.155619	20Hz	0.000184
649	924.653	0.155619	20Hz	0.000184
650	928.944	0.155619	20Hz	0.000184
651	929.944	0.155619	20Hz	0.000184
652	917.944	0.155619	20Hz	0.000184
653	922.944	0.155619	20Hz	0.000184
654	930.944	0.155619	20Hz	0.000184
655	915.944	0.155619	20Hz	0.000184
656	933.944	0.155619	20Hz	0.000184
657	908.944	0.155619	20Hz	0.000184
658	923.944	0.155619	20Hz	0.000184
659	914.944	0.155619	20Hz	0.000184
660	911.944	0.155619	20Hz	0.000184
661	913.944	0.155619	20Hz	0.000184
662	930.944	0.155619	20Hz	0.000184
663	927.944	0.155619	20Hz	0.000184
664	906.944	0.155619	20Hz	0.000184
665	919.944	0.155619	20Hz	0.000184
666	920.944	0.155619	20Hz	0.000184
667	931.944	0.155619	20Hz	0.000184
668	904.944	0.155619	20Hz	0.000184
669	911.944	0.155619	20Hz	0.000184
670	940.026	0.155619	20Hz	0.000184
671	962.944	0.155619	20Hz	0.000184
672	931.944	0.155619	20Hz	0.000184
673	929.944	0.155619	20Hz	0.000184
674	905.944	0.155619	20Hz	0.000184
675	912.944	0.155619	20Hz	0.000184
676	900.944	0.155619	20Hz	0.000184
677	910.944	0.155619	20Hz	0.000184
678	916.944	0.155619	20Hz	0.000184
679	920.944	0.155619	20Hz	0.000184
680	911.944	0.155619	20Hz	0.000184
681	917.944	0.155619	20Hz	0.000184
682	930.944	0.155619	20Hz	0.000184
683	917.944	0.155619	20Hz	0.000184
684	919.944	0.155619	20Hz	0.000184
685	905.944	0.155619	20Hz	0.000184
686	916.944	0.155619	20Hz	0.000184
687	924.944	0.155619	20Hz	0.000184
688	906.944	0.155619	20Hz	0.000184
689	944.944	0.155619	20Hz	0.000184
690	927.944	0.155619	20Hz	0.000184
691	928.24	0.155619	20Hz	0.000184
692	929.316	0.155619	20Hz	0.000184
693	931.457	0.155619	20Hz	0.000184
694	934.944	0.155619	20Hz	0.000184
695	1027.94	0.155619	20Hz	0.000184
696	1002.04	0.155619	20Hz	0.000184
697	965.944	0.155619	20Hz	0.000184
698	949.944	0.155619	20Hz	0.000184
699	931.944	0.155619	20Hz	0.000184
700	948.944	0.155619	20Hz	0.000184
701	926.944	0.155619	20Hz	0.000184
702	932.944	0.155619	20Hz	0.000184
703	926.944	0.155619	20Hz	0.000184
704	949.944	0.155619	20Hz	0.000184
705	935.944	0.155619	20Hz	0.000184
706	932.944	0.155619	20Hz	0.000184
707	930.944	0.155619	20Hz	0.000184
708	934.944	0.155619	20Hz	0.000184
709	945.944	0.155619	20Hz	0.000184
710	927.944	0.155619	20Hz	0.000184
711	953.944	0.155619	20Hz	0.000184
712	915.944	0.155619	20Hz	0.000184
713	971.944	0.155619	20Hz	0.000184
714	976.801	0.155619	20Hz	0.000184
715	979.873	0.155619	20Hz	0.000184
716	981.479	0.155619	20Hz	0.000184
717	981.944	0.155619	20Hz	0.000184
718	979.944	0.155619	20Hz	0.000184
719	983.944	0.155619	20Hz	0.000184
720	1005.94	0.155619	20Hz	0.000184
721	983.944	0.155619	20Hz	0.000184
722	981.944	0.155619	20Hz	0.000184
723	983.944	0.155619	20Hz	0.000184
724	961.944	0.155619	20Hz	0.000184
725	988.944	0.155619	20Hz	0.000184
726	978.944	0.155619	20Hz	0.000184
727	974.944	0.155619	20Hz	0.000184
728	963.944	0.155619	20Hz	0.000184
729	963.944	0.155619	20Hz	0.000184
730	961.944	0.155619	20Hz	0.000184
731	961.944	0.155619	20Hz	0.000184
732	967.944	0.155619	20Hz	0.000184
733	985.944	0.155619	20Hz	0.000184
734	982.078	0.155619	20Hz	0.000184
735	972.147	0.155619	20Hz	0.000184
736	958.649	0.155619	20Hz	0.000184
737	944.081	0.155619	20Hz	0.000184
738	930.944	0.155619	20Hz	0.000184
739	918.944	0.155619	20Hz	0.000184
740	918.944	0.155619	20Hz	0.000184
741	931.944	0.155619	20Hz	0.000184
742	918.944	0.155619	20Hz	0.000184
743	903.944	0.155619	20Hz	0.000184
744	912.944	0.155619	20Hz	0.000184
745	920.944	0.155619	20Hz	0.000184
746	900.944	0.155619	20Hz	0.000184
747	949.944	0.155619	20Hz	0.000184
748	906.944	0.155619	20Hz	0.000184
749	921.944	0.155619	20Hz	0.000184
750	914.944	0.155619	20Hz	0.000184
751	914.944	0.155619	20Hz	0.000184
752	908.944	0.155619	20Hz	0.000184
753	928.944	0.155619	20Hz	0.000184
754	934.915	0.155619	20Hz	0.000184
755	938.228	0.155619	20Hz	0.000184
756	941.148	0.155619	20Hz	0.000184
757	945.944	0.155619	20Hz	0.000184
758	955.944	0.155619	20Hz	0.000184
759	950.944	0.155619	20Hz	0.000184
760	948.944	0.155619	20Hz	0.000184
761	928.944	0.155619	20Hz	0.000184
762	941.944	0.155619	20Hz	0.000184
763	940.944	0.155619	20Hz	0.000184
764	971.944	0.155619	20Hz	0.000184
765	951.944	0.155619	20Hz	0.000184
766	937.944	0.155619	20Hz	0.000184
767	983.944	0.155619	20Hz	0.000184
768	949.944	0.155619	20Hz	0.000184
769	942.944	0.155619	20Hz	0.000184
770	959.944	0.155619	20Hz	0.000184
771	962.944	0.155619	20Hz	0.000184
772	954.944	0.155619	20Hz	0.000184
773	971.944	0.155619	20Hz	0.000184
774	960.799	0.155619	20Hz	0.000184
775	937.433	0.155619	20Hz	0.000184
776	916.944	0.155619	20Hz	0.000184
777	904.944	0.155619	20Hz	0.000184
778	911.944	0.155619	20Hz	0.000184
779	925.944	0.155619	20Hz	0.000184
780	899.944	0.155619	20Hz	0.000184
781	915.944	0.155619	20Hz	0.000184
782	898.944	0.155619	20Hz	0.000184
783	904.944	0.155619	20Hz	0.000184
784	929.944	0.155619	20Hz	0.000184
785	921.79	0.155619	20Hz	0.000184
786	910.944	0.155619	20Hz	0.000184
787	906.944	0.155619	20Hz	0.000184
788	926.944	0.155619	20Hz	0.000184
789	917.944	0.155619	20Hz	0.000184
790	921.944	0.155619	20Hz	0.000184
791	928.944	0.155619	20Hz	0.000184
792	968.944	0.155619	20Hz	0.000184
793	937.944	0.155619	20Hz	0.000184
794	906.944	0.155619	20Hz	0.000184
795	935.944	0.155619	20Hz	0.000184
796	906.944	0.155619	20Hz	0.000184
797	910.667	0.155619	20Hz	0.000184
798	919.501	0.155619	20Hz	0.000184
799	929.944	0.155619	20Hz	0.000184
800	942.944	0.155619	20Hz	0.000184
801	935.944	0.155619	20Hz	0.000184
802	927.944	0.155619	20Hz	0.000184
803	948.127	0.155619	20Hz	0.000184
804	973.944	0.155619	20Hz	0.000184
805	981.944	0.155619	20Hz	0.000184
806	949.944	0.155619	20Hz	0.000184
807	917.944	0.155619	20Hz	0.000184
808	987.944	0.155619	20Hz	0.000184
809	955.319	0.155619	20Hz	0.000184
810	915.944	0.155619	20Hz	0.000184
811	906.944	0.155619	20Hz	0.000184
812	930.944	0.155619	20Hz	0.000184
813	938.944	0.155619	20Hz	0.000184
814	943.944	0.155619	20Hz	0.000184
815	915.444	0.155619	20Hz	0.000184
816	886.944	0.155619	20Hz	0.000184
817	902.944	0.155619	20Hz	0.000184
818	940.609	0.155619	20Hz	0.000184
819	967.944	0.155619	20Hz	0.000184
820	896.944	0.155619	20Hz	0.000184
821	1046.94	0.155619	20Hz	0.000184
822	970.444	0.155619	20Hz	0.000184
823	893.944	0.155619	20Hz	0.000184
824	909.944	0.155619	20Hz	0.000184
825	900.944	0.155619	20Hz	0.000184
826	920.944	0.155619	20Hz	0.000184
827	908.944	0.155619	20Hz	0.000184
828	911.944	0.155619	20Hz	0.000184
829	911.944	0.155619	20Hz	0.000184
830	873.944	0.155619	20Hz	0.000184
831	913.944	0.155619	20Hz	0.000184
832	905.944	0.155619	20Hz	0.000184
833	881.944	0.155619	20Hz	0.000184
834	880.741	0.155619	20Hz	0.000184
835	880.12	0.155619	20Hz	0.000184
836	879.944	0.155619	20Hz	0.000184
837	883.944	0.155619	20Hz	0.000184
838	893.944	0.155619	20Hz	0.000184
839	915.944	0.155619	20Hz	0.000184
840	880.944	0.155619	20Hz	0.000184
841	910.944	0.155619	20Hz	0.000184
842	914.944	0.155619	20Hz	0.000184
843	900.944	0.155619	20Hz	0.000184
844	972.444	0.155619	20Hz	0.000184
845	1043.94	0.155619	20Hz	0.000184
846	923.944	0.155619	20Hz	0.000184
847	937.39	0.155619	20Hz	0.000184
848	970.634	0.155619	20Hz	0.000184
849	1013.03	0.155619	20Hz	0.000184
850	1053.94	0.155619	20Hz	0.000184
851	1093.94	0.155619	20Hz	0.000184
852	1066.94	0.155619	20Hz	0.000184
853	1064.94	0.155619	20Hz	0.000184
854	1046.12	0.155619	20Hz	0.000184
855	1028.94	0.155619	20Hz	0.000184
856	1030.94	0.155619	20Hz	0.000184
857	1034.94	0.155619	20Hz	0.000184
858	1035.94	0.155619	20Hz	0.000184
859	1052.94	0.155619	20Hz	0.000184
860	1018.94	0.155619	20Hz	0.000184
861	1043.94	0.155619	20Hz	0.000184
862	1009.94	0.155619	20Hz	0.000184
863	1022.94	0.155619	20Hz	0.000184
864	1021.94	0.155619	20Hz	0.000184
865	1016.94	0.155619	20Hz	0.000184
866	1045.44	0.155619	20Hz	0.000184
867	1073.94	0.155619	20Hz	0.000184
868	1023.94	0.155619	20Hz	0.000184
869	1063.94	0.155619	20Hz	0.000184
870	1028.94	0.155619	20Hz	0.000184
871	1031.94	0.155619	20Hz	0.000184
872	1042.94	0.155619	20Hz	0.000184
873	1033.94	0.155619	20Hz	0.000184
874	1023.94	0.155619	20Hz	0.000184
875	1013.94	0.155619	20Hz	0.000184
876	1015.94	0.155619	20Hz	0.000184
877	1026.94	0.155619	20Hz	0.000184
878	1038.94	0.155619	20Hz	0.000184
879	1041.94	0.155619	20Hz	0.000184
880	1019.94	0.155619	20Hz	0.000184
881	1021.16	0.155619	20Hz	0.000184
882	1023.94	0.155619	20Hz	0.000184
883	1026.94	0.155619	20Hz	0.000184
884	1029.94	0.155619	20Hz	0.000184
885	1036.94	0.155619	20Hz	0.000184
886	1039.94	0.155619	20Hz	0.000184
887	1036.94	0.155619	20Hz	0.000184
888	1019.94	0.155619	20Hz	0.000184
889	1017.94	0.155619	20Hz	0.000184
890	1009.94	0.155619	20Hz	0.000184
891	1040.44	0.155619	20Hz	0.000184
892	1070.94	0.155619	20Hz	0.000184
893	1066.94	0.155619	20Hz	0.000184
894	1084.94	0.155619	20Hz	0.000184
895	1070.94	0.155619	20Hz	0.000184
896	1070.94	0.155619	20Hz	0.000184
897	1090.94	0.155619	20Hz	0.000184
898	1083.46	0.155619	20Hz	0.000184
899	1065.6	0.155619	20Hz	0.000184
900	1044.29	0.155619	20Hz	0.000184
901	1026.43	0.155619	20Hz	0.000184
902	1018.94	0.155619	20Hz	0.000184
903	1033.94	0.155619	20Hz	0.000184
904	1042.94	0.155619	20Hz	0.000184
905	1017.94	0.155619	20Hz	0.000184
906	1026.94	0.155619	20Hz	0.000184
907	1021.94	0.155619	20Hz	0.000184
908	1003.94	0.155619	20Hz	0.000184
909	1009.94	0.155619	20Hz	0.000184
910	995.944	0.155619	20Hz	0.000184
911	1022.94	0.155619	20Hz	0.000184
912	1049.94	0.155619	20Hz	0.000184
913	1039.94	0.155619	20Hz	0.000184
914	1024.7	0.155619	20Hz	0.000184
915	1014.94	0.155619	20Hz	0.000184
916	1044.94	0.155619	20Hz	0.000184
917	1030.94	0.155619	20Hz	0.000184
918	1013.94	0.155619	20Hz	0.000184
919	1004.94	0.155619	20Hz	0.000184
920	1044.94	0.155619	20Hz	0.000184
921	1084.94	0.155619	20Hz	0.000184
922	1033.94	0.155619	20Hz	0.000184
923	1024.94	0.155619	20Hz	0.000184
924	1025.94	0.155619	20Hz	0.000184
925	1032.84	0.155619	20Hz	0.000184
926	1038.94	0.155619	20Hz	0.000184
927	1034.94	0.155619	20Hz	0.000184
928	1037.94	0.155619	20Hz	0.000184
929	1029.94	0.155619	20Hz	0.000184
930	1029.94	0.155619	20Hz	0.000184
931	1026.94	0.155619	20Hz	0.000184
932	1021.94	0.155619	20Hz	0.000184
933	1016.94	0.155619	20Hz	0.000184
934	1019.94	0.155619	20Hz	0.000184
935	1018.94	0.155619	20Hz	0.000184
936	1018.94	0.155619	20Hz	0.000184
937	1021.94	0.155619	20Hz	0.000184
938	1013.94	0.155619	20Hz	0.000184
939	1028.94	0.155619	20Hz	0.000184
940	1046.94	0.155619	20Hz	0.000184
941	1029.14	0.155619	20Hz	0.000184
942	1008.94	0.155619	20Hz	0.000184
943	1005.94	0.155619	20Hz	0.000184
944	1011.94	0.155619	20Hz	0.000184
945	1003.94	0.155619	20Hz	0.000184
946	1040.94	0.155619	20Hz	0.000184
947	1014.94	0.155619	20Hz	0.000184
948	1019	0.155619	20Hz	0.000184
949	1028.94	0.155619	20Hz	0.000184
950	1054.94	0.155619	20Hz	0.000184
951	1038.94	0.155619	20Hz	0.000184
952	1040.94	0.155619	20Hz	0.000184
953	1024.94	0.155619	20Hz	0.000184
954	1028.94	0.155619	20Hz	0.000184
955	1031.94	0.155619	20Hz	0.000184
956	1030.94	0.155619	20Hz	0.000184
957	1027.94	0.155619	20Hz	0.000184
958	1043.94	0.155619	20Hz	0.000184
959	1059.94	0.155619	20Hz	0.000184
960	1053.94	0.155619	20Hz	0.000184
961	700.663	0.2061	25Hz	0.000156
962	722.463	0.2061	25Hz	0.000156
963	711.363	0.2061	25Hz	0.000156
964	706.659	0.2061	25Hz	0.000156
965	702.694	0.2061	25Hz	0.000156
966	699.521	0.2061	25Hz	0.000156
967	697.19	0.2061	25Hz	0.000156
968	695.754	0.2061	25Hz	0.000156
969	695.263	0.2061	25Hz	0.000156
970	717.463	0.2061	25Hz	0.000156
971	715.063	0.2061	25Hz	0.000156
972	736.463	0.2061	25Hz	0.000156
973	702.963	0.2061	25Hz	0.000156
974	717.363	0.2061	25Hz	0.000156
975	727.463	0.2061	25Hz	0.000156
976	719.763	0.2061	25Hz	0.000156
977	703.263	0.2061	25Hz	0.000156
978	722.463	0.2061	25Hz	0.000156
979	693.863	0.2061	25Hz	0.000156
980	711.363	0.2061	25Hz	0.000156
981	760.463	0.2061	25Hz	0.000156
982	731.463	0.2061	25Hz	0.000156
983	704.963	0.2061	25Hz	0.000156
984	700.963	0.2061	25Hz	0.000156
985	704.663	0.2061	25Hz	0.000156
986	699.263	0.2061	25Hz	0.000156
987	717.363	0.2061	25Hz	0.000156
988	727.463	0.2061	25Hz	0.000156
989	788.463	0.2061	25Hz	0.000156
990	710.063	0.2061	25Hz	0.000156
991	751.463	0.2061	25Hz	0.000156
992	698.963	0.2061	25Hz	0.000156
993	698.563	0.2061	25Hz	0.000156
994	699.699	0.2061	25Hz	0.000156
995	702.628	0.2061	25Hz	0.000156
996	706.632	0.2061	25Hz	0.000156
997	710.995	0.2061	25Hz	0.000156
998	714.999	0.2061	25Hz	0.000156
999	717.928	0.2061	25Hz	0.000156
1000	719.063	0.2061	25Hz	0.000156
1001	718.763	0.2061	25Hz	0.000156
1002	758.113	0.2061	25Hz	0.000156
1003	797.463	0.2061	25Hz	0.000156
1004	759.692	0.2061	25Hz	0.000156
1005	714.763	0.2061	25Hz	0.000156
1006	705.363	0.2061	25Hz	0.000156
1007	704.963	0.2061	25Hz	0.000156
1008	703.963	0.2061	25Hz	0.000156
1009	704.963	0.2061	25Hz	0.000156
1010	709.363	0.2061	25Hz	0.000156
1011	705.963	0.2061	25Hz	0.000156
1012	705.663	0.2061	25Hz	0.000156
1013	706.663	0.2061	25Hz	0.000156
1014	721.463	0.2061	25Hz	0.000156
1015	707.663	0.2061	25Hz	0.000156
1016	698.263	0.2061	25Hz	0.000156
1017	701.963	0.2061	25Hz	0.000156
1018	696.963	0.2061	25Hz	0.000156
1019	703.963	0.2061	25Hz	0.000156
1020	704.663	0.2061	25Hz	0.000156
1021	734.463	0.2061	25Hz	0.000156
1022	771.146	0.2061	25Hz	0.000156
1023	814.037	0.2061	25Hz	0.000156
1024	854.886	0.2061	25Hz	0.000156
1025	885.444	0.2061	25Hz	0.000156
1026	897.463	0.2061	25Hz	0.000156
1027	722.463	0.2061	25Hz	0.000156
1028	701.158	0.2061	25Hz	0.000156
1029	694.263	0.2061	25Hz	0.000156
1030	700.663	0.2061	25Hz	0.000156
1031	696.963	0.2061	25Hz	0.000156
1032	702.963	0.2061	25Hz	0.000156
1033	704.694	0.2061	25Hz	0.000156
1034	706.014	0.2061	25Hz	0.000156
1035	706.94	0.2061	25Hz	0.000156
1036	707.485	0.2061	25Hz	0.000156
1037	707.663	0.2061	25Hz	0.000156
1038	698.963	0.2061	25Hz	0.000156
1039	703.963	0.2061	25Hz	0.000156
1040	700.663	0.2061	25Hz	0.000156
1041	712.363	0.2061	25Hz	0.000156
1042	712.051	0.2061	25Hz	0.000156
1043	711.158	0.2061	25Hz	0.000156
1044	709.75	0.2061	25Hz	0.000156
1045	707.891	0.2061	25Hz	0.000156
1046	705.646	0.2061	25Hz	0.000156
1047	703.082	0.2061	25Hz	0.000156
1048	700.263	0.2061	25Hz	0.000156
1049	695.263	0.2061	25Hz	0.000156
1050	704.963	0.2061	25Hz	0.000156
1051	715.763	0.2061	25Hz	0.000156
1052	715.763	0.2061	25Hz	0.000156
1053	706.963	0.2061	25Hz	0.000156
1054	688.163	0.2061	25Hz	0.000156
1055	701.663	0.2061	25Hz	0.000156
1056	691.563	0.2061	25Hz	0.000156
1057	690.263	0.2061	25Hz	0.000156
1058	757.463	0.2061	25Hz	0.000156
1059	691.563	0.2061	25Hz	0.000156
1060	691.863	0.2061	25Hz	0.000156
1061	690.563	0.2061	25Hz	0.000156
1062	698.263	0.2061	25Hz	0.000156
1063	708.663	0.2061	25Hz	0.000156
1064	697.563	0.2061	25Hz	0.000156
1065	701.263	0.2061	25Hz	0.000156
1066	704.663	0.2061	25Hz	0.000156
1067	696.263	0.2061	25Hz	0.000156
1068	701.963	0.2061	25Hz	0.000156
1069	700.263	0.2061	25Hz	0.000156
1070	700.963	0.2061	25Hz	0.000156
1071	721.463	0.2061	25Hz	0.000156
1072	716.063	0.2061	25Hz	0.000156
1073	710.643	0.2061	25Hz	0.000156
1074	705.071	0.2061	25Hz	0.000156
1075	700.719	0.2061	25Hz	0.000156
1076	698.963	0.2061	25Hz	0.000156
1077	714.363	0.2061	25Hz	0.000156
1078	685.163	0.2061	25Hz	0.000156
1079	705.963	0.2061	25Hz	0.000156
1080	732.463	0.2061	25Hz	0.000156
1081	707.663	0.2061	25Hz	0.000156
1082	723.463	0.2061	25Hz	0.000156
1083	743.463	0.2061	25Hz	0.000156
1084	709.363	0.2061	25Hz	0.000156
1085	724.463	0.2061	25Hz	0.000156
1086	694.263	0.2061	25Hz	0.000156
1087	701.263	0.2061	25Hz	0.000156
1088	718.763	0.2061	25Hz	0.000156
1089	717.063	0.2061	25Hz	0.000156
1090	751.463	0.2061	25Hz	0.000156
1091	702.663	0.2061	25Hz	0.000156
1092	702.963	0.2061	25Hz	0.000156
1093	707.663	0.2061	25Hz	0.000156
1094	721.463	0.2061	25Hz	0.000156
1095	715.763	0.2061	25Hz	0.000156
1096	794.463	0.2061	25Hz	0.000156
1097	752.063	0.2061	25Hz	0.000156
1098	709.663	0.2061	25Hz	0.000156
1099	712.063	0.2061	25Hz	0.000156
1100	726.463	0.2061	25Hz	0.000156
1101	706.663	0.2061	25Hz	0.000156
1102	708.976	0.2061	25Hz	0.000156
1103	714.063	0.2061	25Hz	0.000156
1104	719.151	0.2061	25Hz	0.000156
1105	721.463	0.2061	25Hz	0.000156
1106	706.963	0.2061	25Hz	0.000156
1107	761.463	0.2061	25Hz	0.000156
1108	733.463	0.2061	25Hz	0.000156
1109	708.663	0.2061	25Hz	0.000156
1110	722.463	0.2061	25Hz	0.000156
1111	695.963	0.2061	25Hz	0.000156
1112	722.463	0.2061	25Hz	0.000156
1113	719.063	0.2061	25Hz	0.000156
1114	713.363	0.2061	25Hz	0.000156
1115	709.374	0.2061	25Hz	0.000156
1116	705.809	0.2061	25Hz	0.000156
1117	703.246	0.2061	25Hz	0.000156
1118	702.263	0.2061	25Hz	0.000156
1119	704.363	0.2061	25Hz	0.000156
1120	714.763	0.2061	25Hz	0.000156
1121	710.063	0.2061	25Hz	0.000156
1122	713.363	0.2061	25Hz	0.000156
1123	713.098	0.2061	25Hz	0.000156
1124	712.513	0.2061	25Hz	0.000156
1125	711.929	0.2061	25Hz	0.000156
1126	711.663	0.2061	25Hz	0.000156
1127	720.463	0.2061	25Hz	0.000156
1128	715.763	0.2061	25Hz	0.000156
1129	707.663	0.2061	25Hz	0.000156
1130	707.963	0.2061	25Hz	0.000156
1131	693.563	0.2061	25Hz	0.000156
1132	756.463	0.2061	25Hz	0.000156
1133	712.363	0.2061	25Hz	0.000156
1134	698.963	0.2061	25Hz	0.000156
1135	703.263	0.2061	25Hz	0.000156
1136	694.563	0.2061	25Hz	0.000156
1137	698.263	0.2061	25Hz	0.000156
1138	699.263	0.2061	25Hz	0.000156
1139	708.363	0.2061	25Hz	0.000156
1140	716.363	0.2061	25Hz	0.000156
1141	714.063	0.2061	25Hz	0.000156
1142	701.263	0.2061	25Hz	0.000156
1143	707.663	0.2061	25Hz	0.000156
1144	713.763	0.2061	25Hz	0.000156
1145	748.463	0.2061	25Hz	0.000156
1146	704.363	0.2061	25Hz	0.000156
1147	710.363	0.2061	25Hz	0.000156
1148	703.263	0.2061	25Hz	0.000156
1149	704.963	0.2061	25Hz	0.000156
1150	701.963	0.2061	25Hz	0.000156
1151	778.463	0.2061	25Hz	0.000156
1152	716.763	0.2061	25Hz	0.000156
1153	715.763	0.2061	25Hz	0.000156
1154	715.363	0.2061	25Hz	0.000156
1155	728.463	0.2061	25Hz	0.000156
1156	718.763	0.2061	25Hz	0.000156
1157	726.463	0.2061	25Hz	0.000156
1158	738.463	0.2061	25Hz	0.000156
1159	741.463	0.2061	25Hz	0.000156
1160	738.463	0.2061	25Hz	0.000156
1161	744.463	0.2061	25Hz	0.000156
1162	725.463	0.2061	25Hz	0.000156
1163	728.463	0.2061	25Hz	0.000156
1164	730.463	0.2061	25Hz	0.000156
1165	722.463	0.2061	25Hz	0.000156
1166	784.463	0.2061	25Hz	0.000156
1167	755.463	0.2061	25Hz	0.000156
1168	736.463	0.2061	25Hz	0.000156
1169	790.463	0.2061	25Hz	0.000156
1170	753.463	0.2061	25Hz	0.000156
1171	743.463	0.2061	25Hz	0.000156
1172	752.463	0.2061	25Hz	0.000156
1173	816.463	0.2061	25Hz	0.000156
1174	732.463	0.2061	25Hz	0.000156
1175	753.463	0.2061	25Hz	0.000156
1176	732.463	0.2061	25Hz	0.000156
1177	732.463	0.2061	25Hz	0.000156
1178	753.463	0.2061	25Hz	0.000156
1179	745.463	0.2061	25Hz	0.000156
1180	726.463	0.2061	25Hz	0.000156
1181	783.463	0.2061	25Hz	0.000156
1182	738.463	0.2061	25Hz	0.000156
1183	756.463	0.2061	25Hz	0.000156
1184	734.463	0.2061	25Hz	0.000156
1185	741.463	0.2061	25Hz	0.000156
1186	736.463	0.2061	25Hz	0.000156
1187	747.463	0.2061	25Hz	0.000156
1188	715.763	0.2061	25Hz	0.000156
1189	751.463	0.2061	25Hz	0.000156
1190	725.463	0.2061	25Hz	0.000156
1191	732.463	0.2061	25Hz	0.000156
1192	729.463	0.2061	25Hz	0.000156
1193	750.463	0.2061	25Hz	0.000156
1194	751.463	0.2061	25Hz	0.000156
1195	801.463	0.2061	25Hz	0.000156
1196	740.463	0.2061	25Hz	0.000156
1197	737.463	0.2061	25Hz	0.000156
1198	744.463	0.2061	25Hz	0.000156
1199	735.463	0.2061	25Hz	0.000156
1200	737.463	0.2061	25Hz	0.000156
1201	742.463	0.2061	25Hz	0.000156
1202	757.463	0.2061	25Hz	0.000156
1203	743.463	0.2061	25Hz	0.000156
1204	741.463	0.2061	25Hz	0.000156
1205	739.347	0.2061	25Hz	0.000156
1206	737.349	0.2061	25Hz	0.000156
1207	736.463	0.2061	25Hz	0.000156
1208	751.463	0.2061	25Hz	0.000156
1209	751.437	0.2061	25Hz	0.000156
1210	751.345	0.2061	25Hz	0.000156
1211	751.171	0.2061	25Hz	0.000156
1212	750.898	0.2061	25Hz	0.000156
1213	750.51	0.2061	25Hz	0.000156
1214	749.99	0.2061	25Hz	0.000156
1215	749.319	0.2061	25Hz	0.000156
1216	748.483	0.2061	25Hz	0.000156
1217	747.463	0.2061	25Hz	0.000156
1218	738.463	0.2061	25Hz	0.000156
1219	732.463	0.2061	25Hz	0.000156
1220	727.463	0.2061	25Hz	0.000156
1221	736.463	0.2061	25Hz	0.000156
1222	758.463	0.2061	25Hz	0.000156
1223	746.463	0.2061	25Hz	0.000156
1224	737.463	0.2061	25Hz	0.000156
1225	741.463	0.2061	25Hz	0.000156
1226	727.463	0.2061	25Hz	0.000156
1227	741.463	0.2061	25Hz	0.000156
1228	733.463	0.2061	25Hz	0.000156
1229	754.463	0.2061	25Hz	0.000156
1230	735.463	0.2061	25Hz	0.000156
1231	752.463	0.2061	25Hz	0.000156
1232	748.463	0.2061	25Hz	0.000156
1233	731.463	0.2061	25Hz	0.000156
1234	741.463	0.2061	25Hz	0.000156
1235	791.803	0.2061	25Hz	0.000156
1236	834.463	0.2061	25Hz	0.000156
1237	733.463	0.2061	25Hz	0.000156
1238	762.463	0.2061	25Hz	0.000156
1239	733.463	0.2061	25Hz	0.000156
1240	751.463	0.2061	25Hz	0.000156
1241	728.463	0.2061	25Hz	0.000156
1242	771.963	0.2061	25Hz	0.000156
1243	815.463	0.2061	25Hz	0.000156
1244	728.463	0.2061	25Hz	0.000156
1245	746.463	0.2061	25Hz	0.000156
1246	750.463	0.2061	25Hz	0.000156
1247	747.463	0.2061	25Hz	0.000156
1248	739.463	0.2061	25Hz	0.000156
1249	748.463	0.2061	25Hz	0.000156
1250	747.463	0.2061	25Hz	0.000156
1251	734.463	0.2061	25Hz	0.000156
1252	732.463	0.2061	25Hz	0.000156
1253	754.463	0.2061	25Hz	0.000156
1254	734.463	0.2061	25Hz	0.000156
1255	738.463	0.2061	25Hz	0.000156
1256	746.463	0.2061	25Hz	0.000156
1257	740.463	0.2061	25Hz	0.000156
1258	730.463	0.2061	25Hz	0.000156
1259	744.463	0.2061	25Hz	0.000156
1260	747.463	0.2061	25Hz	0.000156
1261	745.463	0.2061	25Hz	0.000156
1262	762.463	0.2061	25Hz	0.000156
1263	757.463	0.2061	25Hz	0.000156
1264	744.463	0.2061	25Hz	0.000156
1265	768.463	0.2061	25Hz	0.000156
1266	785.606	0.2061	25Hz	0.000156
1267	801.035	0.2061	25Hz	0.000156
1268	812.178	0.2061	25Hz	0.000156
1269	816.463	0.2061	25Hz	0.000156
1270	754.463	0.2061	25Hz	0.000156
1271	749.463	0.2061	25Hz	0.000156
1272	746.463	0.2061	25Hz	0.000156
1273	751.463	0.2061	25Hz	0.000156
1274	742.463	0.2061	25Hz	0.000156
1275	744.463	0.2061	25Hz	0.000156
1276	757.463	0.2061	25Hz	0.000156
1277	735.463	0.2061	25Hz	0.000156
1278	761.463	0.2061	25Hz	0.000156
1279	772.463	0.2061	25Hz	0.000156
1280	738.463	0.2061	25Hz	0.000156
1281	660.648	0.253951	30Hz	0.000142
1282	651.248	0.253951	30Hz	0.000142
1283	656.348	0.253951	30Hz	0.000142
1284	647.948	0.253951	30Hz	0.000142
1285	638.148	0.253951	30Hz	0.000142
1286	646.548	0.253951	30Hz	0.000142
1287	655.948	0.253951	30Hz	0.000142
1288	644.248	0.253951	30Hz	0.000142
1289	674.748	0.253951	30Hz	0.000142
1290	660.648	0.253951	30Hz	0.000142
1291	655.248	0.253951	30Hz	0.000142
1292	655.648	0.253951	30Hz	0.000142
1293	645.248	0.253951	30Hz	0.000142
1294	651.648	0.253951	30Hz	0.000142
1295	669.048	0.253951	30Hz	0.000142
1296	648.248	0.253951	30Hz	0.000142
1297	674.598	0.253951	30Hz	0.000142
1298	700.948	0.253951	30Hz	0.000142
1299	670.748	0.253951	30Hz	0.000142
1300	640.548	0.253951	30Hz	0.000142
1301	647.548	0.253951	30Hz	0.000142
1302	679.148	0.253951	30Hz	0.000142
1303	641.548	0.253951	30Hz	0.000142
1304	669.448	0.253951	30Hz	0.000142
1305	641.148	0.253951	30Hz	0.000142
1306	655.948	0.253951	30Hz	0.000142
1307	653.948	0.253951	30Hz	0.000142
1308	639.548	0.253951	30Hz	0.000142
1309	663.048	0.253951	30Hz	0.000142
1310	649.248	0.253951	30Hz	0.000142
1311	651.248	0.253951	30Hz	0.000142
1312	651.948	0.253951	30Hz	0.000142
1313	655.948	0.253951	30Hz	0.000142
1314	660.348	0.253951	30Hz	0.000142
1315	647.948	0.253951	30Hz	0.000142
1316	656.948	0.253951	30Hz	0.000142
1317	690.548	0.253951	30Hz	0.000142
1318	656.348	0.253951	30Hz	0.000142
1319	650.248	0.253951	30Hz	0.000142
1320	640.548	0.253951	30Hz	0.000142
1321	638.848	0.253951	30Hz	0.000142
1322	647.248	0.253951	30Hz	0.000142
1323	646.548	0.253951	30Hz	0.000142
1324	662.348	0.253951	30Hz	0.000142
1325	647.248	0.253951	30Hz	0.000142
1326	657.648	0.253951	30Hz	0.000142
1327	643.548	0.253951	30Hz	0.000142
1328	640.548	0.253951	30Hz	0.000142
1329	652.648	0.253951	30Hz	0.000142
1330	652.948	0.253951	30Hz	0.000142
1331	657.948	0.253951	30Hz	0.000142
1332	662.648	0.253951	30Hz	0.000142
1333	651.648	0.253951	30Hz	0.000142
1334	644.848	0.253951	30Hz	0.000142
1335	654.648	0.253951	30Hz	0.000142
1336	648.248	0.253951	30Hz	0.000142
1337	664.348	0.253951	30Hz	0.000142
1338	663.348	0.253951	30Hz	0.000142
1339	647.548	0.253951	30Hz	0.000142
1340	647.548	0.253951	30Hz	0.000142
1341	665.048	0.253951	30Hz	0.000142
1342	651.648	0.253951	30Hz	0.000142
1343	647.548	0.253951	30Hz	0.000142
1344	669.048	0.253951	30Hz	0.000142
1345	646.248	0.253951	30Hz	0.000142
1346	643.548	0.253951	30Hz	0.000142
1347	646.248	0.253951	30Hz	0.000142
1348	658.948	0.253951	30Hz	0.000142
1349	640.848	0.253951	30Hz	0.000142
1350	658.648	0.253951	30Hz	0.000142
1351	664.048	0.253951	30Hz	0.000142
1352	645.548	0.253951	30Hz	0.000142
1353	640.548	0.253951	30Hz	0.000142
1354	645.248	0.253951	30Hz	0.000142
1355	640.548	0.253951	30Hz	0.000142
1356	636.448	0.253951	30Hz	0.000142
1357	645.248	0.253951	30Hz	0.000142
1358	643.248	0.253951	30Hz	0.000142
1359	641.148	0.253951	30Hz	0.000142
1360	640.148	0.253951	30Hz	0.000142
1361	647.948	0.253951	30Hz	0.000142
1362	648.948	0.253951	30Hz	0.000142
1363	637.148	0.253951	30Hz	0.000142
1364	644.848	0.253951	30Hz	0.000142
1365	645.848	0.253951	30Hz	0.000142
1366	652.948	0.253951	30Hz	0.000142
1367	640.548	0.253951	30Hz	0.000142
1368	645.848	0.253951	30Hz	0.000142
1369	653.248	0.253951	30Hz	0.000142
1370	651.648	0.253951	30Hz	0.000142
1371	663.348	0.253951	30Hz	0.000142
1372	648.248	0.253951	30Hz	0.000142
1373	657.348	0.253951	30Hz	0.000142
1374	659.948	0.253951	30Hz	0.000142
1375	644.248	0.253951	30Hz	0.000142
1376	644.248	0.253951	30Hz	0.000142
1377	654.948	0.253951	30Hz	0.000142
1378	646.548	0.253951	30Hz	0.000142
1379	639.848	0.253951	30Hz	0.000142
1380	657.948	0.253951	30Hz	0.000142
1381	639.548	0.253951	30Hz	0.000142
1382	640.907	0.253951	30Hz	0.000142
1383	643.898	0.253951	30Hz	0.000142
1384	646.889	0.253951	30Hz	0.000142
1385	648.248	0.253951	30Hz	0.000142
1386	640.148	0.253951	30Hz	0.000142
1387	639.848	0.253951	30Hz	0.000142
1388	643.848	0.253951	30Hz	0.000142
1389	665.348	0.253951	30Hz	0.000142
1390	649.548	0.253951	30Hz	0.000142
1391	645.248	0.253951	30Hz	0.000142
1392	636.848	0.253951	30Hz	0.000142
1393	641.848	0.253951	30Hz	0.000142
1394	630.448	0.253951	30Hz	0.000142
1395	646.948	0.253951	30Hz	0.000142
1396	638.148	0.253951	30Hz	0.000142
1397	643.248	0.253951	30Hz	0.000142
1398	639.848	0.253951	30Hz	0.000142
1399	638.548	0.253951	30Hz	0.000142
1400	642.848	0.253951	30Hz	0.000142
1401	652.948	0.253951	30Hz	0.000142
1402	648.248	0.253951	30Hz	0.000142
1403	648.948	0.253951	30Hz	0.000142
1404	648.948	0.253951	30Hz	0.000142
1405	645.248	0.253951	30Hz	0.000142
1406	647.548	0.253951	30Hz	0.000142
1407	649.248	0.253951	30Hz	0.000142
1408	644.848	0.253951	30Hz	0.000142
1409	647.948	0.253951	30Hz	0.000142
1410	636.448	0.253951	30Hz	0.000142
1411	647.948	0.253951	30Hz	0.000142
1412	649.248	0.253951	30Hz	0.000142
1413	641.548	0.253951	30Hz	0.000142
1414	653.648	0.253951	30Hz	0.000142
1415	651.248	0.253951	30Hz	0.000142
1416	651.648	0.253951	30Hz	0.000142
1417	651.948	0.253951	30Hz	0.000142
1418	635.848	0.253951	30Hz	0.000142
1419	640.548	0.253951	30Hz	0.000142
1420	643.848	0.253951	30Hz	0.000142
1421	639.848	0.253951	30Hz	0.000142
1422	642.548	0.253951	30Hz	0.000142
1423	651.248	0.253951	30Hz	0.000142
1424	643.848	0.253951	30Hz	0.000142
1425	642.848	0.253951	30Hz	0.000142
1426	644.248	0.253951	30Hz	0.000142
1427	650.548	0.253951	30Hz	0.000142
1428	652.648	0.253951	30Hz	0.000142
1429	648.948	0.253951	30Hz	0.000142
1430	645.548	0.253951	30Hz	0.000142
1431	676.748	0.253951	30Hz	0.000142
1432	644.548	0.253951	30Hz	0.000142
1433	634.848	0.253951	30Hz	0.000142
1434	648.548	0.253951	30Hz	0.000142
1435	637.148	0.253951	30Hz	0.000142
1436	647.248	0.253951	30Hz	0.000142
1437	643.548	0.253951	30Hz	0.000142
1438	648.548	0.253951	30Hz	0.000142
1439	675.448	0.253951	30Hz	0.000142
1440	639.548	0.253951	30Hz	0.000142
1441	642.248	0.253951	30Hz	0.000142
1442	634.448	0.253951	30Hz	0.000142
1443	635.848	0.253951	30Hz	0.000142
1444	636.848	0.253951	30Hz	0.000142
1445	649.948	0.253951	30Hz	0.000142
1446	637.148	0.253951	30Hz	0.000142
1447	653.248	0.253951	30Hz	0.000142
1448	658.648	0.253951	30Hz	0.000142
1449	639.548	0.253951	30Hz	0.000142
1450	640.548	0.253951	30Hz	0.000142
1451	641.548	0.253951	30Hz	0.000142
1452	652.648	0.253951	30Hz	0.000142
1453	645.848	0.253951	30Hz	0.000142
1454	641.848	0.253951	30Hz	0.000142
1455	642.548	0.253951	30Hz	0.000142
1456	641.848	0.253951	30Hz	0.000142
1457	641.548	0.253951	30Hz	0.000142
1458	636.148	0.253951	30Hz	0.000142
1459	636.848	0.253951	30Hz	0.000142
1460	637.848	0.253951	30Hz	0.000142
1461	639.548	0.253951	30Hz	0.000142
1462	650.948	0.253951	30Hz	0.000142
1463	640.248	0.253951	30Hz	0.000142
1464	643.248	0.253951	30Hz	0.000142
1465	650.948	0.253951	30Hz	0.000142
1466	640.848	0.253951	30Hz	0.000142
1467	632.448	0.253951	30Hz	0.000142
1468	638.848	0.253951	30Hz	0.000142
1469	640.548	0.253951	30Hz	0.000142
1470	655.348	0.253951	30Hz	0.000142
1471	634.848	0.253951	30Hz	0.000142
1472	636.548	0.253951	30Hz	0.000142
1473	642.248	0.253951	30Hz	0.000142
1474	643.948	0.253951	30Hz	0.000142
1475	639.548	0.253951	30Hz	0.000142
1476	638.548	0.253951	30Hz	0.000142
1477	631.448	0.253951	30Hz	0.000142
1478	633.448	0.253951	30Hz	0.000142
1479	637.848	0.253951	30Hz	0.000142
1480	643.948	0.253951	30Hz	0.000142
1481	638.548	0.253951	30Hz	0.000142
1482	644.248	0.253951	30Hz	0.000142
1483	633.148	0.253951	30Hz	0.000142
1484	636.548	0.253951	30Hz	0.000142
1485	643.248	0.253951	30Hz	0.000142
1486	642.848	0.253951	30Hz	0.000142
1487	636.848	0.253951	30Hz	0.000142
1488	641.248	0.253951	30Hz	0.000142
1489	641.848	0.253951	30Hz	0.000142
1490	629.448	0.253951	30Hz	0.000142
1491	627.748	0.253951	30Hz	0.000142
1492	628.148	0.253951	30Hz	0.000142
1493	633.148	0.253951	30Hz	0.000142
1494	632.848	0.253951	30Hz	0.000142
1495	628.448	0.253951	30Hz	0.000142
1496	638.848	0.253951	30Hz	0.000142
1497	634.148	0.253951	30Hz	0.000142
1498	642.848	0.253951	30Hz	0.000142
1499	645.948	0.253951	30Hz	0.000142
1500	650.648	0.253951	30Hz	0.000142
1501	650.948	0.253951	30Hz	0.000142
1502	639.548	0.253951	30Hz	0.000142
1503	637.148	0.253951	30Hz	0.000142
1504	639.848	0.253951	30Hz	0.000142
1505	648.948	0.253951	30Hz	0.000142
1506	629.848	0.253951	30Hz	0.000142
1507	630.448	0.253951	30Hz	0.000142
1508	631.448	0.253951	30Hz	0.000142
1509	657.648	0.253951	30Hz	0.000142
1510	637.148	0.253951	30Hz	0.000142
1511	629.148	0.253951	30Hz	0.000142
1512	641.248	0.253951	30Hz	0.000142
1513	636.848	0.253951	30Hz	0.000142
1514	633.448	0.253951	30Hz	0.000142
1515	631.848	0.253951	30Hz	0.000142
1516	644.548	0.253951	30Hz	0.000142
1517	660.048	0.253951	30Hz	0.000142
1518	642.848	0.253951	30Hz	0.000142
1519	641.848	0.253951	30Hz	0.000142
1520	644.948	0.253951	30Hz	0.000142
1521	640.248	0.253951	30Hz	0.000142
1522	643.248	0.253951	30Hz	0.000142
1523	646.248	0.253951	30Hz	0.000142
1524	648.248	0.253951	30Hz	0.000142
1525	651.648	0.253951	30Hz	0.000142
1526	653.348	0.253951	30Hz	0.000142
1527	653.348	0.253951	30Hz	0.000142
1528	630.848	0.253951	30Hz	0.000142
1529	681.548	0.253951	30Hz	0.000142
1530	639.848	0.253951	30Hz	0.000142
1531	641.248	0.253951	30Hz	0.000142
1532	633.848	0.253951	30Hz	0.000142
1533	635.548	0.253951	30Hz	0.000142
1534	649.248	0.253951	30Hz	0.000142
1535	649.248	0.253951	30Hz	0.000142
1536	641.248	0.253951	30Hz	0.000142
1537	658.348	0.253951	30Hz	0.000142
1538	654.348	0.253951	30Hz	0.000142
1539	642.848	0.253951	30Hz	0.000142
1540	643.248	0.253951	30Hz	0.000142
1541	638.848	0.253951	30Hz	0.000142
1542	644.548	0.253951	30Hz	0.000142
1543	644.548	0.253951	30Hz	0.000142
1544	635.148	0.253951	30Hz	0.000142
1545	648.248	0.253951	30Hz	0.000142
1546	644.548	0.253951	30Hz	0.000142
1547	656.948	0.253951	30Hz	0.000142
1548	642.848	0.253951	30Hz	0.000142
1549	646.248	0.253951	30Hz	0.000142
1550	637.848	0.253951	30Hz	0.000142
1551	642.248	0.253951	30Hz	0.000142
1552	646.948	0.253951	30Hz	0.000142
1553	640.548	0.253951	30Hz	0.000142
1554	642.848	0.253951	30Hz	0.000142
1555	632.448	0.253951	30Hz	0.000142
1556	632.148	0.253951	30Hz	0.000142
1557	629.448	0.253951	30Hz	0.000142
1558	632.148	0.253951	30Hz	0.000142
1559	646.948	0.253951	30Hz	0.000142
1560	655.348	0.253951	30Hz	0.000142
1561	659.648	0.253951	30Hz	0.000142
1562	644.548	0.253951	30Hz	0.000142
1563	636.848	0.253951	30Hz	0.000142
1564	641.548	0.253951	30Hz	0.000142
1565	672.448	0.253951	30Hz	0.000142
1566	632.848	0.253951	30Hz	0.000142
1567	640.548	0.253951	30Hz	0.000142
1568	635.548	0.253951	30Hz	0.000142
1569	666.748	0.253951	30Hz	0.000142
1570	641.548	0.253951	30Hz	0.000142
1571	649.948	0.253951	30Hz	0.000142
1572	646.548	0.253951	30Hz	0.000142
1573	648.248	0.253951	30Hz	0.000142
1574	648.248	0.253951	30Hz	0.000142
1575	638.848	0.253951	30Hz	0.000142
1576	650.248	0.253951	30Hz	0.000142
1577	638.548	0.253951	30Hz	0.000142
1578	642.248	0.253951	30Hz	0.000142
1579	630.448	0.253951	30Hz	0.000142
1580	631.148	0.253951	30Hz	0.000142
1581	643.248	0.253951	30Hz	0.000142
1582	642.248	0.253951	30Hz	0.000142
1583	640.248	0.253951	30Hz	0.000142
1584	668.748	0.253951	30Hz	0.000142
1585	648.948	0.253951	30Hz	0.000142
1586	650.248	0.253951	30Hz	0.000142
1587	634.548	0.253951	30Hz	0.000142
1588	631.848	0.253951	30Hz	0.000142
1589	633.448	0.253951	30Hz	0.000142
1590	644.248	0.253951	30Hz	0.000142
1591	627.148	0.253951	30Hz	0.000142
1592	643.948	0.253951	30Hz	0.000142
1593	643.548	0.253951	30Hz	0.000142
1594	661.348	0.253951	30Hz	0.000142
1595	636.848	0.253951	30Hz	0.000142
1596	644.548	0.253951	30Hz	0.000142
1597	636.548	0.253951	30Hz	0.000142
1598	632.148	0.253951	30Hz	0.000142
1599	645.548	0.253951	30Hz	0.000142
1600	637.548	0.253951	30Hz	0.000142
1601	626.669	0.325324	35Hz	0.000182
1602	619.969	0.325324	35Hz	0.000182
1603	618.969	0.325324	35Hz	0.000182
1604	608.569	0.325324	35Hz	0.000182
1605	618.969	0.325324	35Hz	0.000182
1606	620.269	0.325324	35Hz	0.000182
1607	606.169	0.325324	35Hz	0.000182
1608	633.069	0.325324	35Hz	0.000182
1609	620.269	0.325324	35Hz	0.000182
1610	612.869	0.325324	35Hz	0.000182
1611	610.169	0.325324	35Hz	0.000182
1612	619.269	0.325324	35Hz	0.000182
1613	610.169	0.325324	35Hz	0.000182
1614	627.369	0.325324	35Hz	0.000182
1615	620.969	0.325324	35Hz	0.000182
1616	614.869	0.325324	35Hz	0.000182
1617	623.969	0.325324	35Hz	0.000182
1618	614.569	0.325324	35Hz	0.000182
1619	616.969	0.325324	35Hz	0.000182
1620	616.269	0.325324	35Hz	0.000182
1621	618.269	0.325324	35Hz	0.000182
1622	624.669	0.325324	35Hz	0.000182
1623	617.969	0.325324	35Hz	0.000182
1624	612.569	0.325324	35Hz	0.000182
1625	615.569	0.325324	35Hz	0.000182
1626	621.669	0.325324	35Hz	0.000182
1627	623.669	0.325324	35Hz	0.000182
1628	613.869	0.325324	35Hz	0.000182
1629	622.669	0.325324	35Hz	0.000182
1630	623.669	0.325324	35Hz	0.000182
1631	617.569	0.325324	35Hz	0.000182
1632	614.869	0.325324	35Hz	0.000182
1633	636.069	0.325324	35Hz	0.000182
1634	614.569	0.325324	35Hz	0.000182
1635	626.669	0.325324	35Hz	0.000182
1636	613.869	0.325324	35Hz	0.000182
1637	620.669	0.325324	35Hz	0.000182
1638	633.669	0.325324	35Hz	0.000182
1639	619.569	0.325324	35Hz	0.000182
1640	610.869	0.325324	35Hz	0.000182
1641	614.569	0.325324	35Hz	0.000182
1642	613.269	0.325324	35Hz	0.000182
1643	615.569	0.325324	35Hz	0.000182
1644	615.569	0.325324	35Hz	0.000182
1645	614.569	0.325324	35Hz	0.000182
1646	627.369	0.325324	35Hz	0.000182
1647	616.269	0.325324	35Hz	0.000182
1648	613.269	0.325324	35Hz	0.000182
1649	623.669	0.325324	35Hz	0.000182
1650	616.969	0.325324	35Hz	0.000182
1651	632.069	0.325324	35Hz	0.000182
1652	609.569	0.325324	35Hz	0.000182
1653	605.869	0.325324	35Hz	0.000182
1654	637.369	0.325324	35Hz	0.000182
1655	616.969	0.325324	35Hz	0.000182
1656	607.869	0.325324	35Hz	0.000182
1657	627.369	0.325324	35Hz	0.000182
1658	614.869	0.325324	35Hz	0.000182
1659	612.269	0.325324	35Hz	0.000182
1660	616.269	0.325324	35Hz	0.000182
1661	625.669	0.325324	35Hz	0.000182
1662	619.569	0.325324	35Hz	0.000182
1663	620.969	0.325324	35Hz	0.000182
1664	611.569	0.325324	35Hz	0.000182
1665	611.269	0.325324	35Hz	0.000182
1666	611.569	0.325324	35Hz	0.000182
1667	607.569	0.325324	35Hz	0.000182
1668	619.569	0.325324	35Hz	0.000182
1669	610.169	0.325324	35Hz	0.000182
1670	616.969	0.325324	35Hz	0.000182
1671	624.269	0.325324	35Hz	0.000182
1672	622.669	0.325324	35Hz	0.000182
1673	627.969	0.325324	35Hz	0.000182
1674	612.869	0.325324	35Hz	0.000182
1675	620.669	0.325324	35Hz	0.000182
1676	618.969	0.325324	35Hz	0.000182
1677	613.869	0.325324	35Hz	0.000182
1678	629.369	0.325324	35Hz	0.000182
1679	621.969	0.325324	35Hz	0.000182
1680	615.969	0.325324	35Hz	0.000182
1681	620.669	0.325324	35Hz	0.000182
1682	614.569	0.325324	35Hz	0.000182
1683	619.269	0.325324	35Hz	0.000182
1684	616.269	0.325324	35Hz	0.000182
1685	626.369	0.325324	35Hz	0.000182
1686	616.269	0.325324	35Hz	0.000182
1687	629.969	0.325324	35Hz	0.000182
1688	614.869	0.325324	35Hz	0.000182
1689	613.869	0.325324	35Hz	0.000182
1690	613.869	0.325324	35Hz	0.000182
1691	615.969	0.325324	35Hz	0.000182
1692	607.169	0.325324	35Hz	0.000182
1693	612.869	0.325324	35Hz	0.000182
1694	619.969	0.325324	35Hz	0.000182
1695	622.269	0.325324	35Hz	0.000182
1696	612.269	0.325324	35Hz	0.000182
1697	622.969	0.325324	35Hz	0.000182
1698	622.269	0.325324	35Hz	0.000182
1699	609.169	0.325324	35Hz	0.000182
1700	613.269	0.325324	35Hz	0.000182
1701	615.269	0.325324	35Hz	0.000182
1702	603.469	0.325324	35Hz	0.000182
1703	619.269	0.325324	35Hz	0.000182
1704	628.369	0.325324	35Hz	0.000182
1705	633.669	0.325324	35Hz	0.000182
1706	649.469	0.325324	35Hz	0.000182
1707	617.269	0.325324	35Hz	0.000182
1708	684.369	0.325324	35Hz	0.000182
1709	653.169	0.325324	35Hz	0.000182
1710	616.969	0.325324	35Hz	0.000182
1711	610.569	0.325324	35Hz	0.000182
1712	610.169	0.325324	35Hz	0.000182
1713	621.269	0.325324	35Hz	0.000182
1714	618.269	0.325324	35Hz	0.000182
1715	610.569	0.325324	35Hz	0.000182
1716	613.869	0.325324	35Hz	0.000182
1717	614.869	0.325324	35Hz	0.000182
1718	625.669	0.325324	35Hz	0.000182
1719	630.369	0.325324	35Hz	0.000182
1720	620.969	0.325324	35Hz	0.000182
1721	605.869	0.325324	35Hz	0.000182
1722	617.269	0.325324	35Hz	0.000182
1723	622.969	0.325324	35Hz	0.000182
1724	616.569	0.325324	35Hz	0.000182
1725	620.269	0.325324	35Hz	0.000182
1726	615.569	0.325324	35Hz	0.000182
1727	615.269	0.325324	35Hz	0.000182
1728	610.569	0.325324	35Hz	0.000182
1729	619.269	0.325324	35Hz	0.000182
1730	622.669	0.325324	35Hz	0.000182
1731	609.569	0.325324	35Hz	0.000182
1732	614.269	0.325324	35Hz	0.000182
1733	623.269	0.325324	35Hz	0.000182
1734	606.569	0.325324	35Hz	0.000182
1735	618.569	0.325324	35Hz	0.000182
1736	623.269	0.325324	35Hz	0.000182
1737	612.269	0.325324	35Hz	0.000182
1738	620.969	0.325324	35Hz	0.000182
1739	616.269	0.325324	35Hz	0.000182
1740	616.969	0.325324	35Hz	0.000182
1741	618.969	0.325324	35Hz	0.000182
1742	619.269	0.325324	35Hz	0.000182
1743	616.269	0.325324	35Hz	0.000182
1744	612.869	0.325324	35Hz	0.000182
1745	616.569	0.325324	35Hz	0.000182
1746	617.969	0.325324	35Hz	0.000182
1747	616.969	0.325324	35Hz	0.000182
1748	614.569	0.325324	35Hz	0.000182
1749	614.869	0.325324	35Hz	0.000182
1750	612.269	0.325324	35Hz	0.000182
1751	615.269	0.325324	35Hz	0.000182
1752	616.969	0.325324	35Hz	0.000182
1753	615.269	0.325324	35Hz	0.000182
1754	626.669	0.325324	35Hz	0.000182
1755	618.269	0.325324	35Hz	0.000182
1756	614.269	0.325324	35Hz	0.000182
1757	628.969	0.325324	35Hz	0.000182
1758	616.169	0.325324	35Hz	0.000182
1759	612.169	0.325324	35Hz	0.000182
1760	613.569	0.325324	35Hz	0.000182
1761	611.169	0.325324	35Hz	0.000182
1762	610.169	0.325324	35Hz	0.000182
1763	627.669	0.325324	35Hz	0.000182
1764	620.869	0.325324	35Hz	0.000182
1765	618.569	0.325324	35Hz	0.000182
1766	625.969	0.325324	35Hz	0.000182
1767	618.569	0.325324	35Hz	0.000182
1768	619.269	0.325324	35Hz	0.000182
1769	623.269	0.325324	35Hz	0.000182
1770	614.569	0.325324	35Hz	0.000182
1771	620.569	0.325324	35Hz	0.000182
1772	625.969	0.325324	35Hz	0.000182
1773	622.269	0.325324	35Hz	0.000182
1774	634.669	0.325324	35Hz	0.000182
1775	623.269	0.325324	35Hz	0.000182
1776	612.169	0.325324	35Hz	0.000182
1777	651.169	0.325324	35Hz	0.000182
1778	623.969	0.325324	35Hz	0.000182
1779	619.569	0.325324	35Hz	0.000182
1780	621.269	0.325324	35Hz	0.000182
1781	620.269	0.325324	35Hz	0.000182
1782	621.569	0.325324	35Hz	0.000182
1783	615.569	0.325324	35Hz	0.000182
1784	620.269	0.325324	35Hz	0.000182
1785	617.269	0.325324	35Hz	0.000182
1786	609.469	0.325324	35Hz	0.000182
1787	619.269	0.325324	35Hz	0.000182
1788	621.569	0.325324	35Hz	0.000182
1789	611.169	0.325324	35Hz	0.000182
1790	620.569	0.325324	35Hz	0.000182
1791	618.869	0.325324	35Hz	0.000182
1792	616.869	0.325324	35Hz	0.000182
1793	622.569	0.325324	35Hz	0.000182
1794	619.569	0.325324	35Hz	0.000182
1795	622.131	0.325324	35Hz	0.000182
1796	627.769	0.325324	35Hz	0.000182
1797	633.406	0.325324	35Hz	0.000182
1798	635.969	0.325324	35Hz	0.000182
1799	611.169	0.325324	35Hz	0.000182
1800	620.869	0.325324	35Hz	0.000182
1801	620.869	0.325324	35Hz	0.000182
1802	619.869	0.325324	35Hz	0.000182
1803	644.369	0.325324	35Hz	0.000182
1804	624.969	0.325324	35Hz	0.000182
1805	622.269	0.325324	35Hz	0.000182
1806	618.869	0.325324	35Hz	0.000182
1807	622.969	0.325324	35Hz	0.000182
1808	615.869	0.325324	35Hz	0.000182
1809	619.569	0.325324	35Hz	0.000182
1810	621.269	0.325324	35Hz	0.000182
1811	619.869	0.325324	35Hz	0.000182
1812	616.869	0.325324	35Hz	0.000182
1813	612.869	0.325324	35Hz	0.000182
1814	620.569	0.325324	35Hz	0.000182
1815	613.569	0.325324	35Hz	0.000182
1816	614.569	0.325324	35Hz	0.000182
1817	619.569	0.325324	35Hz	0.000182
1818	624.269	0.325324	35Hz	0.000182
1819	623.569	0.325324	35Hz	0.000182
1820	624.569	0.325324	35Hz	0.000182
1821	628.969	0.325324	35Hz	0.000182
1822	602.469	0.325324	35Hz	0.000182
1823	620.869	0.325324	35Hz	0.000182
1824	652.169	0.325324	35Hz	0.000182
1825	616.169	0.325324	35Hz	0.000182
1826	620.569	0.325324	35Hz	0.000182
1827	623.969	0.325324	35Hz	0.000182
1828	624.569	0.325324	35Hz	0.000182
1829	628.969	0.325324	35Hz	0.000182
1830	621.269	0.325324	35Hz	0.000182
1831	623.269	0.325324	35Hz	0.000182
1832	623.969	0.325324	35Hz	0.000182
1833	615.869	0.325324	35Hz	0.000182
1834	626.969	0.325324	35Hz	0.000182
1835	620.569	0.325324	35Hz	0.000182
1836	611.469	0.325324	35Hz	0.000182
1837	614.169	0.325324	35Hz	0.000182
1838	619.269	0.325324	35Hz	0.000182
1839	612.569	0.325324	35Hz	0.000182
1840	615.169	0.325324	35Hz	0.000182
1841	625.969	0.325324	35Hz	0.000182
1842	617.569	0.325324	35Hz	0.000182
1843	621.969	0.325324	35Hz	0.000182
1844	626.269	0.325324	35Hz	0.000182
1845	622.269	0.325324	35Hz	0.000182
1846	615.869	0.325324	35Hz	0.000182
1847	618.269	0.325324	35Hz	0.000182
1848	620.569	0.325324	35Hz	0.000182
1849	613.569	0.325324	35Hz	0.000182
1850	621.269	0.325324	35Hz	0.000182
1851	606.169	0.325324	35Hz	0.000182
1852	620.269	0.325324	35Hz	0.000182
1853	613.169	0.325324	35Hz	0.000182
1854	602.769	0.325324	35Hz	0.000182
1855	617.869	0.325324	35Hz	0.000182
1856	620.269	0.325324	35Hz	0.000182
1857	612.569	0.325324	35Hz	0.000182
1858	624.969	0.325324	35Hz	0.000182
1859	627.969	0.325324	35Hz	0.000182
1860	604.469	0.325324	35Hz	0.000182
1861	618.869	0.325324	35Hz	0.000182
1862	618.269	0.325324	35Hz	0.000182
1863	611.169	0.325324	35Hz	0.000182
1864	615.169	0.325324	35Hz	0.000182
1865	614.869	0.325324	35Hz	0.000182
1866	625.569	0.325324	35Hz	0.000182
1867	614.569	0.325324	35Hz	0.000182
1868	615.869	0.325324	35Hz	0.000182
1869	616.869	0.325324	35Hz	0.000182
1870	613.569	0.325324	35Hz	0.000182
1871	618.269	0.325324	35Hz	0.000182
1872	607.469	0.325324	35Hz	0.000182
1873	621.969	0.325324	35Hz	0.000182
1874	633.369	0.325324	35Hz	0.000182
1875	644.369	0.325324	35Hz	0.000182
1876	621.969	0.325324	35Hz	0.000182
1877	623.269	0.325324	35Hz	0.000182
1878	622.969	0.325324	35Hz	0.000182
1879	617.869	0.325324	35Hz	0.000182
1880	620.269	0.325324	35Hz	0.000182
1881	626.969	0.325324	35Hz	0.000182
1882	635.969	0.325324	35Hz	0.000182
1883	629.969	0.325324	35Hz	0.000182
1884	616.169	0.325324	35Hz	0.000182
1885	615.569	0.325324	35Hz	0.000182
1886	624.569	0.325324	35Hz	0.000182
1887	620.569	0.325324	35Hz	0.000182
1888	619.569	0.325324	35Hz	0.000182
1889	621.269	0.325324	35Hz	0.000182
1890	618.869	0.325324	35Hz	0.000182
1891	607.469	0.325324	35Hz	0.000182
1892	619.269	0.325324	35Hz	0.000182
1893	624.569	0.325324	35Hz	0.000182
1894	618.869	0.325324	35Hz	0.000182
1895	617.269	0.325324	35Hz	0.000182
1896	615.169	0.325324	35Hz	0.000182
1897	622.969	0.325324	35Hz	0.000182
1898	624.269	0.325324	35Hz	0.000182
1899	612.869	0.325324	35Hz	0.000182
1900	612.869	0.325324	35Hz	0.000182
1901	617.569	0.325324	35Hz	0.000182
1902	645.369	0.325324	35Hz	0.000182
1903	616.569	0.325324	35Hz	0.000182
1904	622.569	0.325324	35Hz	0.000182
1905	628.269	0.325324	35Hz	0.000182
1906	609.169	0.325324	35Hz	0.000182
1907	611.869	0.325324	35Hz	0.000182
1908	620.269	0.325324	35Hz	0.000182
1909	618.269	0.325324	35Hz	0.000182
1910	612.869	0.325324	35Hz	0.000182
1911	625.969	0.325324	35Hz	0.000182
1912	623.969	0.325324	35Hz	0.000182
1913	616.569	0.325324	35Hz	0.000182
1914	615.169	0.325324	35Hz	0.000182
1915	624.969	0.325324	35Hz	0.000182
1916	618.869	0.325324	35Hz	0.000182
1917	611.469	0.325324	35Hz	0.000182
1918	611.869	0.325324	35Hz	0.000182
1919	617.869	0.325324	35Hz	0.000182
1920	616.569	0.325324	35Hz	0.000182
1921	597.751	0.471512	40Hz	0.000194
1922	613.351	0.471512	40Hz	0.000194
1923	582.751	0.471512	40Hz	0.000194
1924	591.551	0.471512	40Hz	0.000194
1925	591.851	0.471512	40Hz	0.000194
1926	609.284	0.471512	40Hz	0.000194
1927	626.451	0.471512	40Hz	0.000194
1928	609.301	0.471512	40Hz	0.000194
1929	592.151	0.471512	40Hz	0.000194
1930	594.151	0.471512	40Hz	0.000194
1931	595.851	0.471512	40Hz	0.000194
1932	597.851	0.471512	40Hz	0.000194
1933	597.851	0.471512	40Hz	0.000194
1934	593.151	0.471512	40Hz	0.000194
1935	602.251	0.471512	40Hz	0.000194
1936	595.851	0.471512	40Hz	0.000194
1937	589.151	0.471512	40Hz	0.000194
1938	599.851	0.471512	40Hz	0.000194
1939	611.951	0.471512	40Hz	0.000194
1940	609.943	0.471512	40Hz	0.000194
1941	605.067	0.471512	40Hz	0.000194
1942	599.045	0.471512	40Hz	0.000194
1943	593.599	0.471512	40Hz	0.000194
1944	590.451	0.471512	40Hz	0.000194
1945	589.451	0.471512	40Hz	0.000194
1946	595.851	0.471512	40Hz	0.000194
1947	590.851	0.471512	40Hz	0.000194
1948	590.851	0.471512	40Hz	0.000194
1949	591.851	0.471512	40Hz	0.000194
1950	590.151	0.471512	40Hz	0.000194
1951	587.451	0.471512	40Hz	0.000194
1952	589.451	0.471512	40Hz	0.000194
1953	592.851	0.471512	40Hz	0.000194
1954	583.751	0.471512	40Hz	0.000194
1955	595.551	0.471512	40Hz	0.000194
1956	591.551	0.471512	40Hz	0.000194
1957	590.451	0.471512	40Hz	0.000194
1958	584.751	0.471512	40Hz	0.000194
1959	590.851	0.471512	40Hz	0.000194
1960	584.151	0.471512	40Hz	0.000194
1961	592.551	0.471512	40Hz	0.000194
1962	600.951	0.471512	40Hz	0.000194
1963	586.151	0.471512	40Hz	0.000194
1964	583.151	0.471512	40Hz	0.000194
1965	599.851	0.471512	40Hz	0.000194
1966	585.451	0.471512	40Hz	0.000194
1967	585.751	0.471512	40Hz	0.000194
1968	586.851	0.471512	40Hz	0.000194
1969	590.451	0.471512	40Hz	0.000194
1970	587.851	0.471512	40Hz	0.000194
1971	592.851	0.471512	40Hz	0.000194
1972	590.151	0.471512	40Hz	0.000194
1973	589.451	0.471512	40Hz	0.000194
1974	593.551	0.471512	40Hz	0.000194
1975	591.851	0.471512	40Hz	0.000194
1976	584.451	0.471512	40Hz	0.000194
1977	591.151	0.471512	40Hz	0.000194
1978	590.851	0.471512	40Hz	0.000194
1979	587.151	0.471512	40Hz	0.000194
1980	590.451	0.471512	40Hz	0.000194
1981	587.851	0.471512	40Hz	0.000194
1982	585.151	0.471512	40Hz	0.000194
1983	599.551	0.471512	40Hz	0.000194
1984	583.751	0.471512	40Hz	0.000194
1985	588.851	0.471512	40Hz	0.000194
1986	588.451	0.471512	40Hz	0.000194
1987	581.051	0.471512	40Hz	0.000194
1988	590.851	0.471512	40Hz	0.000194
1989	581.051	0.471512	40Hz	0.000194
1990	581.823	0.471512	40Hz	0.000194
1991	583.692	0.471512	40Hz	0.000194
1992	585.984	0.471512	40Hz	0.000194
1993	588.028	0.471512	40Hz	0.000194
1994	589.151	0.471512	40Hz	0.000194
1995	589.451	0.471512	40Hz	0.000194
1996	585.451	0.471512	40Hz	0.000194
1997	583.751	0.471512	40Hz	0.000194
1998	587.151	0.471512	40Hz	0.000194
[truncated: 562 more rows]

## Sheet: VEGBSD_Profile 2_Z3cm_
VEGBSD_PROFILE 2_3cm
Time (s)	OBS_1_P2_Z2cm_VEGBSD	OBS_2_P2_Z2cm_VEGBSD	Mean_Velocity	Motor_speed	SSC
1	640.557	2422.67	0.00865618	10Hz	2.5e-05
2	639.857	2428.67	0.00865618	10Hz	2.5e-05
3	640.157	2428.67	0.00865618	10Hz	2.5e-05
4	642.157	2421.67	0.00865618	10Hz	2.5e-05
5	641.157	2424.67	0.00865618	10Hz	2.5e-05
6	639.557	2426.67	0.00865618	10Hz	2.5e-05
7	641.157	2425.67	0.00865618	10Hz	2.5e-05
8	640.557	2424.67	0.00865618	10Hz	2.5e-05
9	640.157	2428.67	0.00865618	10Hz	2.5e-05
10	643.857	2428.67	0.00865618	10Hz	2.5e-05
11	639.857	2427.67	0.00865618	10Hz	2.5e-05
12	638.557	2426.67	0.00865618	10Hz	2.5e-05
13	639.857	2429.67	0.00865618	10Hz	2.5e-05
14	639.557	2423.67	0.00865618	10Hz	2.5e-05
15	641.157	2426.67	0.00865618	10Hz	2.5e-05
16	640.157	2424.67	0.00865618	10Hz	2.5e-05
17	639.157	2422.67	0.00865618	10Hz	2.5e-05
18	637.857	2426.67	0.00865618	10Hz	2.5e-05
19	638.557	2425.67	0.00865618	10Hz	2.5e-05
20	636.857	2423.67	0.00865618	10Hz	2.5e-05
21	633.457	2428.67	0.00865618	10Hz	2.5e-05
22	636.457	2426.67	0.00865618	10Hz	2.5e-05
23	634.457	2422.67	0.00865618	10Hz	2.5e-05
24	632.157	2428.67	0.00865618	10Hz	2.5e-05
25	632.157	2430.67	0.00865618	10Hz	2.5e-05
26	635.857	2425.67	0.00865618	10Hz	2.5e-05
27	633.157	2426.67	0.00865618	10Hz	2.5e-05
28	633.457	2427.67	0.00865618	10Hz	2.5e-05
29	634.857	2426.67	0.00865618	10Hz	2.5e-05
30	634.457	2424.67	0.00865618	10Hz	2.5e-05
31	634.857	2429.67	0.00865618	10Hz	2.5e-05
32	635.457	2428.67	0.00865618	10Hz	2.5e-05
33	634.157	2425.67	0.00865618	10Hz	2.5e-05
34	631.157	2424.67	0.00865618	10Hz	2.5e-05
35	633.757	2425.67	0.00865618	10Hz	2.5e-05
36	631.757	2425.67	0.00865618	10Hz	2.5e-05
37	631.457	2424.67	0.00865618	10Hz	2.5e-05
38	632.457	2426.67	0.00865618	10Hz	2.5e-05
39	633.757	2424.67	0.00865618	10Hz	2.5e-05
40	631.157	2423.67	0.00865618	10Hz	2.5e-05
41	631.157	2424.67	0.00865618	10Hz	2.5e-05
42	630.757	2428.67	0.00865618	10Hz	2.5e-05
43	632.757	2425.67	0.00865618	10Hz	2.5e-05
44	632.457	2424.67	0.00865618	10Hz	2.5e-05
45	631.757	2425.67	0.00865618	10Hz	2.5e-05
46	630.757	2428.67	0.00865618	10Hz	2.5e-05
47	631.457	2425.67	0.00865618	10Hz	2.5e-05
48	630.157	2428.67	0.00865618	10Hz	2.5e-05
49	629.057	2426.67	0.00865618	10Hz	2.5e-05
50	628.057	2425.67	0.00865618	10Hz	2.5e-05
51	629.457	2427.67	0.00865618	10Hz	2.5e-05
52	630.757	2426.67	0.00865618	10Hz	2.5e-05
53	628.457	2426.67	0.00865618	10Hz	2.5e-05
54	629.457	2427.67	0.00865618	10Hz	2.5e-05
55	629.757	2426.67	0.00865618	10Hz	2.5e-05
56	629.057	2426.67	0.00865618	10Hz	2.5e-05
57	631.757	2424.67	0.00865618	10Hz	2.5e-05
58	627.457	2422.67	0.00865618	10Hz	2.5e-05
59	629.457	2425.67	0.00865618	10Hz	2.5e-05
60	630.157	2424.67	0.00865618	10Hz	2.5e-05
61	628.057	2424.67	0.00865618	10Hz	2.5e-05
62	629.057	2424.67	0.00865618	10Hz	2.5e-05
63	627.457	2422.67	0.00865618	10Hz	2.5e-05
64	629.757	2423.67	0.00865618	10Hz	2.5e-05
65	628.757	2421.67	0.00865618	10Hz	2.5e-05
66	628.457	2426.67	0.00865618	10Hz	2.5e-05
67	628.057	2424.67	0.00865618	10Hz	2.5e-05
68	630.157	2425.67	0.00865618	10Hz	2.5e-05
69	629.757	2425.67	0.00865618	10Hz	2.5e-05
70	629.757	2426.67	0.00865618	10Hz	2.5e-05
71	632.757	2424.67	0.00865618	10Hz	2.5e-05
72	630.457	2424.67	0.00865618	10Hz	2.5e-05
73	631.157	2428.67	0.00865618	10Hz	2.5e-05
74	631.757	2426.67	0.00865618	10Hz	2.5e-05
75	629.057	2429.67	0.00865618	10Hz	2.5e-05
76	630.757	2424.67	0.00865618	10Hz	2.5e-05
77	632.757	2427.67	0.00865618	10Hz	2.5e-05
78	632.757	2426.67	0.00865618	10Hz	2.5e-05
79	631.757	2427.67	0.00865618	10Hz	2.5e-05
80	633.757	2423.67	0.00865618	10Hz	2.5e-05
81	631.157	2426.67	0.00865618	10Hz	2.5e-05
82	632.457	2426.67	0.00865618	10Hz	2.5e-05
83	634.457	2421.67	0.00865618	10Hz	2.5e-05
84	631.757	2425.67	0.00865618	10Hz	2.5e-05
85	634.157	2422.67	0.00865618	10Hz	2.5e-05
86	632.757	2424.67	0.00865618	10Hz	2.5e-05
87	636.457	2425.67	0.00865618	10Hz	2.5e-05
88	634.857	2425.67	0.00865618	10Hz	2.5e-05
89	638.157	2422.67	0.00865618	10Hz	2.5e-05
90	637.157	2422.67	0.00865618	10Hz	2.5e-05
91	637.857	2425.67	0.00865618	10Hz	2.5e-05
92	637.457	2422.67	0.00865618	10Hz	2.5e-05
93	635.157	2424.67	0.00865618	10Hz	2.5e-05
94	637.457	2424.67	0.00865618	10Hz	2.5e-05
95	636.157	2423.67	0.00865618	10Hz	2.5e-05
96	634.857	2430.67	0.00865618	10Hz	2.5e-05
97	636.457	2425.67	0.00865618	10Hz	2.5e-05
98	635.857	2423.67	0.00865618	10Hz	2.5e-05
99	636.857	2427.67	0.00865618	10Hz	2.5e-05
100	636.157	2426.67	0.00865618	10Hz	2.5e-05
101	637.457	2425.67	0.00865618	10Hz	2.5e-05
102	635.157	2425.67	0.00865618	10Hz	2.5e-05
103	636.857	2427.67	0.00865618	10Hz	2.5e-05
104	637.157	2421.67	0.00865618	10Hz	2.5e-05
105	636.857	2427.67	0.00865618	10Hz	2.5e-05
106	640.557	2426.67	0.00865618	10Hz	2.5e-05
107	638.157	2424.67	0.00865618	10Hz	2.5e-05
108	638.557	2427.67	0.00865618	10Hz	2.5e-05
109	637.157	2425.67	0.00865618	10Hz	2.5e-05
110	636.157	2425.67	0.00865618	10Hz	2.5e-05
111	636.157	2424.67	0.00865618	10Hz	2.5e-05
112	635.457	2426.67	0.00865618	10Hz	2.5e-05
113	635.157	2424.67	0.00865618	10Hz	2.5e-05
114	636.857	2426.67	0.00865618	10Hz	2.5e-05
115	633.157	2424.67	0.00865618	10Hz	2.5e-05
116	635.857	2424.67	0.00865618	10Hz	2.5e-05
117	634.457	2427.67	0.00865618	10Hz	2.5e-05
118	633.757	2424.67	0.00865618	10Hz	2.5e-05
119	635.857	2425.67	0.00865618	10Hz	2.5e-05
120	633.757	2430.67	0.00865618	10Hz	2.5e-05
121	633.457	2429.67	0.00865618	10Hz	2.5e-05
122	635.457	2426.67	0.00865618	10Hz	2.5e-05
123	635.157	2426.67	0.00865618	10Hz	2.5e-05
124	633.457	2428.67	0.00865618	10Hz	2.5e-05
125	636.457	2426.67	0.00865618	10Hz	2.5e-05
126	635.157	2425.67	0.00865618	10Hz	2.5e-05
127	634.157	2428.67	0.00865618	10Hz	2.5e-05
128	636.157	2424.67	0.00865618	10Hz	2.5e-05
129	634.157	2425.67	0.00865618	10Hz	2.5e-05
130	634.157	2425.67	0.00865618	10Hz	2.5e-05
131	634.157	2420.67	0.00865618	10Hz	2.5e-05
132	632.157	2422.67	0.00865618	10Hz	2.5e-05
133	634.857	2423.67	0.00865618	10Hz	2.5e-05
134	633.157	2424.67	0.00865618	10Hz	2.5e-05
135	635.457	2422.67	0.00865618	10Hz	2.5e-05
136	633.757	2427.67	0.00865618	10Hz	2.5e-05
137	635.157	2424.67	0.00865618	10Hz	2.5e-05
138	632.157	2425.67	0.00865618	10Hz	2.5e-05
139	634.457	2428.67	0.00865618	10Hz	2.5e-05
140	633.157	2427.67	0.00865618	10Hz	2.5e-05
141	634.857	2428.67	0.00865618	10Hz	2.5e-05
142	632.157	2427.67	0.00865618	10Hz	2.5e-05
143	633.457	2424.67	0.00865618	10Hz	2.5e-05
144	631.757	2428.67	0.00865618	10Hz	2.5e-05
145	634.157	2428.67	0.00865618	10Hz	2.5e-05
146	633.757	2422.67	0.00865618	10Hz	2.5e-05
147	634.857	2427.67	0.00865618	10Hz	2.5e-05
148	635.457	2427.67	0.00865618	10Hz	2.5e-05
149	635.857	2429.67	0.00865618	10Hz	2.5e-05
150	634.857	2429.67	0.00865618	10Hz	2.5e-05
151	636.857	2426.67	0.00865618	10Hz	2.5e-05
152	632.757	2427.67	0.00865618	10Hz	2.5e-05
153	634.857	2426.67	0.00865618	10Hz	2.5e-05
154	632.457	2429.67	0.00865618	10Hz	2.5e-05
155	635.457	2424.67	0.00865618	10Hz	2.5e-05
156	633.457	2425.67	0.00865618	10Hz	2.5e-05
157	634.157	2428.67	0.00865618	10Hz	2.5e-05
158	633.457	2425.67	0.00865618	10Hz	2.5e-05
159	635.457	2425.67	0.00865618	10Hz	2.5e-05
160	634.857	2426.67	0.00865618	10Hz	2.5e-05
161	634.157	2426.67	0.00865618	10Hz	2.5e-05
162	632.457	2427.67	0.00865618	10Hz	2.5e-05
163	631.457	2427.67	0.00865618	10Hz	2.5e-05
164	631.757	2426.67	0.00865618	10Hz	2.5e-05
165	633.157	2425.67	0.00865618	10Hz	2.5e-05
166	631.757	2427.67	0.00865618	10Hz	2.5e-05
167	632.757	2427.67	0.00865618	10Hz	2.5e-05
168	631.457	2426.67	0.00865618	10Hz	2.5e-05
169	630.457	2430.67	0.00865618	10Hz	2.5e-05
170	631.757	2429.67	0.00865618	10Hz	2.5e-05
171	630.157	2429.67	0.00865618	10Hz	2.5e-05
172	629.757	2431.67	0.00865618	10Hz	2.5e-05
173	633.157	2427.67	0.00865618	10Hz	2.5e-05
174	630.757	2427.67	0.00865618	10Hz	2.5e-05
175	632.457	2429.67	0.00865618	10Hz	2.5e-05
176	631.157	2425.67	0.00865618	10Hz	2.5e-05
177	629.757	2428.67	0.00865618	10Hz	2.5e-05
178	630.457	2425.67	0.00865618	10Hz	2.5e-05
179	629.057	2426.67	0.00865618	10Hz	2.5e-05
180	630.457	2424.67	0.00865618	10Hz	2.5e-05
181	628.057	2428.67	0.00865618	10Hz	2.5e-05
182	626.757	2423.67	0.00865618	10Hz	2.5e-05
183	627.757	2424.67	0.00865618	10Hz	2.5e-05
184	628.757	2423.67	0.00865618	10Hz	2.5e-05
185	626.457	2424.67	0.00865618	10Hz	2.5e-05
186	626.057	2424.67	0.00865618	10Hz	2.5e-05
187	627.057	2425.67	0.00865618	10Hz	2.5e-05
188	628.457	2425.67	0.00865618	10Hz	2.5e-05
189	628.457	2422.67	0.00865618	10Hz	2.5e-05
190	625.757	2423.67	0.00865618	10Hz	2.5e-05
191	625.757	2425.67	0.00865618	10Hz	2.5e-05
192	625.757	2425.67	0.00865618	10Hz	2.5e-05
193	625.057	2425.67	0.00865618	10Hz	2.5e-05
194	623.757	2426.67	0.00865618	10Hz	2.5e-05
195	620.757	2424.67	0.00865618	10Hz	2.5e-05
196	621.357	2429.67	0.00865618	10Hz	2.5e-05
197	619.357	2427.67	0.00865618	10Hz	2.5e-05
198	619.057	2426.67	0.00865618	10Hz	2.5e-05
199	622.357	2425.67	0.00865618	10Hz	2.5e-05
200	620.757	2423.67	0.00865618	10Hz	2.5e-05
201	621.357	2426.67	0.00865618	10Hz	2.5e-05
202	621.357	2423.67	0.00865618	10Hz	2.5e-05
203	621.357	2426.67	0.00865618	10Hz	2.5e-05
204	621.757	2424.67	0.00865618	10Hz	2.5e-05
205	620.057	2424.67	0.00865618	10Hz	2.5e-05
206	617.357	2426.67	0.00865618	10Hz	2.5e-05
207	620.057	2422.67	0.00865618	10Hz	2.5e-05
208	620.357	2425.67	0.00865618	10Hz	2.5e-05
209	620.357	2424.67	0.00865618	10Hz	2.5e-05
210	620.057	2428.67	0.00865618	10Hz	2.5e-05
211	619.057	2424.67	0.00865618	10Hz	2.5e-05
212	619.357	2426.67	0.00865618	10Hz	2.5e-05
213	618.357	2421.67	0.00865618	10Hz	2.5e-05
214	618.357	2424.67	0.00865618	10Hz	2.5e-05
215	617.357	2429.67	0.00865618	10Hz	2.5e-05
216	618.357	2426.67	0.00865618	10Hz	2.5e-05
217	616.657	2429.67	0.00865618	10Hz	2.5e-05
218	618.057	2427.67	0.00865618	10Hz	2.5e-05
219	614.357	2427.67	0.00865618	10Hz	2.5e-05
220	614.957	2431.67	0.00865618	10Hz	2.5e-05
221	612.357	2430.67	0.00865618	10Hz	2.5e-05
222	614.357	2429.67	0.00865618	10Hz	2.5e-05
223	612.657	2427.67	0.00865618	10Hz	2.5e-05
224	613.957	2430.67	0.00865618	10Hz	2.5e-05
225	612.957	2425.67	0.00865618	10Hz	2.5e-05
226	614.657	2431.67	0.00865618	10Hz	2.5e-05
227	613.357	2427.67	0.00865618	10Hz	2.5e-05
228	614.957	2426.67	0.00865618	10Hz	2.5e-05
229	613.357	2429.67	0.00865618	10Hz	2.5e-05
230	614.657	2428.67	0.00865618	10Hz	2.5e-05
231	616.657	2426.67	0.00865618	10Hz	2.5e-05
232	614.357	2424.67	0.00865618	10Hz	2.5e-05
233	610.957	2429.67	0.00865618	10Hz	2.5e-05
234	613.357	2430.67	0.00865618	10Hz	2.5e-05
235	611.957	2430.67	0.00865618	10Hz	2.5e-05
236	613.657	2429.67	0.00865618	10Hz	2.5e-05
237	610.957	2427.67	0.00865618	10Hz	2.5e-05
238	611.257	2429.67	0.00865618	10Hz	2.5e-05
239	611.957	2430.67	0.00865618	10Hz	2.5e-05
240	611.657	2426.67	0.00865618	10Hz	2.5e-05
241	612.357	2425.67	0.00865618	10Hz	2.5e-05
242	610.657	2422.67	0.00865618	10Hz	2.5e-05
243	611.257	2425.67	0.00865618	10Hz	2.5e-05
244	609.957	2423.67	0.00865618	10Hz	2.5e-05
245	609.957	2422.67	0.00865618	10Hz	2.5e-05
246	608.657	2426.67	0.00865618	10Hz	2.5e-05
247	610.957	2423.67	0.00865618	10Hz	2.5e-05
248	611.657	2425.67	0.00865618	10Hz	2.5e-05
249	611.257	2428.67	0.00865618	10Hz	2.5e-05
250	612.657	2429.67	0.00865618	10Hz	2.5e-05
251	612.657	2426.67	0.00865618	10Hz	2.5e-05
252	611.657	2430.67	0.00865618	10Hz	2.5e-05
253	612.357	2432.67	0.00865618	10Hz	2.5e-05
254	612.357	2429.67	0.00865618	10Hz	2.5e-05
255	610.257	2429.67	0.00865618	10Hz	2.5e-05
256	611.257	2429.67	0.00865618	10Hz	2.5e-05
257	610.657	2430.67	0.00865618	10Hz	2.5e-05
258	608.957	2426.67	0.00865618	10Hz	2.5e-05
259	610.257	2427.67	0.00865618	10Hz	2.5e-05
260	608.257	2428.67	0.00865618	10Hz	2.5e-05
261	609.657	2432.67	0.00865618	10Hz	2.5e-05
262	612.657	2428.67	0.00865618	10Hz	2.5e-05
263	610.257	2427.67	0.00865618	10Hz	2.5e-05
264	609.257	2426.67	0.00865618	10Hz	2.5e-05
265	609.957	2428.67	0.00865618	10Hz	2.5e-05
266	612.357	2429.67	0.00865618	10Hz	2.5e-05
267	611.257	2421.67	0.00865618	10Hz	2.5e-05
268	608.957	2425.67	0.00865618	10Hz	2.5e-05
269	609.957	2427.67	0.00865618	10Hz	2.5e-05
270	607.957	2425.67	0.00865618	10Hz	2.5e-05
271	608.957	2424.67	0.00865618	10Hz	2.5e-05
272	608.257	2423.67	0.00865618	10Hz	2.5e-05
273	608.957	2429.67	0.00865618	10Hz	2.5e-05
274	608.957	2424.67	0.00865618	10Hz	2.5e-05
275	605.957	2427.67	0.00865618	10Hz	2.5e-05
276	606.957	2426.67	0.00865618	10Hz	2.5e-05
277	608.257	2430.67	0.00865618	10Hz	2.5e-05
278	607.657	2426.67	0.00865618	10Hz	2.5e-05
279	609.257	2425.67	0.00865618	10Hz	2.5e-05
280	610.257	2431.67	0.00865618	10Hz	2.5e-05
281	612.357	2428.67	0.00865618	10Hz	2.5e-05
282	610.957	2425.67	0.00865618	10Hz	2.5e-05
283	614.357	2428.67	0.00865618	10Hz	2.5e-05
284	615.357	2431.67	0.00865618	10Hz	2.5e-05
285	617.057	2430.67	0.00865618	10Hz	2.5e-05
286	617.357	2427.67	0.00865618	10Hz	2.5e-05
287	618.357	2428.67	0.00865618	10Hz	2.5e-05
288	619.057	2426.67	0.00865618	10Hz	2.5e-05
289	616.657	2425.67	0.00865618	10Hz	2.5e-05
290	616.057	2427.67	0.00865618	10Hz	2.5e-05
291	618.357	2427.67	0.00865618	10Hz	2.5e-05
292	617.057	2425.67	0.00865618	10Hz	2.5e-05
293	617.657	2427.67	0.00865618	10Hz	2.5e-05
294	616.357	2428.67	0.00865618	10Hz	2.5e-05
295	616.357	2426.67	0.00865618	10Hz	2.5e-05
296	618.057	2427.67	0.00865618	10Hz	2.5e-05
297	618.657	2427.67	0.00865618	10Hz	2.5e-05
298	619.357	2427.67	0.00865618	10Hz	2.5e-05
299	617.657	2425.67	0.00865618	10Hz	2.5e-05
300	618.057	2425.67	0.00865618	10Hz	2.5e-05
301	617.357	2421.67	0.00865618	10Hz	2.5e-05
302	618.357	2424.67	0.00865618	10Hz	2.5e-05
303	618.657	2422.67	0.00865618	10Hz	2.5e-05
304	617.057	2428.67	0.00865618	10Hz	2.5e-05
305	617.057	2425.67	0.00865618	10Hz	2.5e-05
306	618.657	2422.67	0.00865618	10Hz	2.5e-05
307	617.657	2427.67	0.00865618	10Hz	2.5e-05
308	617.057	2425.67	0.00865618	10Hz	2.5e-05
309	617.057	2427.67	0.00865618	10Hz	2.5e-05
310	616.057	2427.67	0.00865618	10Hz	2.5e-05
311	618.357	2426.67	0.00865618	10Hz	2.5e-05
312	616.357	2428.67	0.00865618	10Hz	2.5e-05
313	615.657	2430.67	0.00865618	10Hz	2.5e-05
314	617.657	2429.67	0.00865618	10Hz	2.5e-05
315	618.357	2427.67	0.00865618	10Hz	2.5e-05
316	617.657	2431.67	0.00865618	10Hz	2.5e-05
317	615.357	2428.67	0.00865618	10Hz	2.5e-05
318	619.057	2428.67	0.00865618	10Hz	2.5e-05
319	621.057	2424.67	0.00865618	10Hz	2.5e-05
320	618.657	2427.67	0.00865618	10Hz	2.5e-05
321	311.382	2426.7	0.0122348	15Hz	0.000284
322	311.382	2427.7	0.0122348	15Hz	0.000284
323	311.382	2429.7	0.0122348	15Hz	0.000284
324	309.682	2425.7	0.0122348	15Hz	0.000284
325	310.982	2425.7	0.0122348	15Hz	0.000284
326	310.382	2421.7	0.0122348	15Hz	0.000284
327	311.682	2421.7	0.0122348	15Hz	0.000284
328	310.982	2426.7	0.0122348	15Hz	0.000284
329	310.682	2425.7	0.0122348	15Hz	0.000284
330	310.982	2419.7	0.0122348	15Hz	0.000284
331	310.982	2418.7	0.0122348	15Hz	0.000284
332	312.382	2424.7	0.0122348	15Hz	0.000284
333	310.382	2421.7	0.0122348	15Hz	0.000284
334	310.382	2425.7	0.0122348	15Hz	0.000284
335	309.982	2422.7	0.0122348	15Hz	0.000284
336	309.982	2422.7	0.0122348	15Hz	0.000284
337	308.682	2423.7	0.0122348	15Hz	0.000284
338	310.682	2426.7	0.0122348	15Hz	0.000284
339	310.382	2424.7	0.0122348	15Hz	0.000284
340	312.682	2426.7	0.0122348	15Hz	0.000284
341	310.982	2423.7	0.0122348	15Hz	0.000284
342	310.382	2420.7	0.0122348	15Hz	0.000284
343	310.382	2425.7	0.0122348	15Hz	0.000284
344	310.382	2422.7	0.0122348	15Hz	0.000284
345	310.982	2422.7	0.0122348	15Hz	0.000284
346	309.982	2423.7	0.0122348	15Hz	0.000284
347	311.382	2425.7	0.0122348	15Hz	0.000284
348	312.382	2427.7	0.0122348	15Hz	0.000284
349	311.682	2430.7	0.0122348	15Hz	0.000284
350	311.682	2426.7	0.0122348	15Hz	0.000284
351	312.382	2424.7	0.0122348	15Hz	0.000284
352	312.382	2425.7	0.0122348	15Hz	0.000284
353	311.682	2428.7	0.0122348	15Hz	0.000284
354	310.982	2427.7	0.0122348	15Hz	0.000284
355	310.982	2421.7	0.0122348	15Hz	0.000284
356	309.982	2422.7	0.0122348	15Hz	0.000284
357	309.282	2423.7	0.0122348	15Hz	0.000284
358	310.982	2423.7	0.0122348	15Hz	0.000284
359	309.282	2424.7	0.0122348	15Hz	0.000284
360	311.382	2422.7	0.0122348	15Hz	0.000284
361	311.982	2425.7	0.0122348	15Hz	0.000284
362	311.682	2427.7	0.0122348	15Hz	0.000284
363	310.982	2426.7	0.0122348	15Hz	0.000284
364	310.682	2427.7	0.0122348	15Hz	0.000284
365	310.982	2428.7	0.0122348	15Hz	0.000284
366	310.682	2423.7	0.0122348	15Hz	0.000284
367	309.282	2428.7	0.0122348	15Hz	0.000284
368	308.982	2427.7	0.0122348	15Hz	0.000284
369	309.982	2430.7	0.0122348	15Hz	0.000284
370	310.382	2423.7	0.0122348	15Hz	0.000284
371	310.982	2424.7	0.0122348	15Hz	0.000284
372	311.682	2426.7	0.0122348	15Hz	0.000284
373	309.982	2430.7	0.0122348	15Hz	0.000284
374	310.982	2425.7	0.0122348	15Hz	0.000284
375	309.682	2428.7	0.0122348	15Hz	0.000284
376	311.682	2420.7	0.0122348	15Hz	0.000284
377	309.982	2424.7	0.0122348	15Hz	0.000284
378	308.982	2423.7	0.0122348	15Hz	0.000284
379	309.682	2424.7	0.0122348	15Hz	0.000284
380	311.382	2425.7	0.0122348	15Hz	0.000284
381	309.982	2426.7	0.0122348	15Hz	0.000284
382	309.982	2427.7	0.0122348	15Hz	0.000284
383	310.382	2427.7	0.0122348	15Hz	0.000284
384	311.382	2424.7	0.0122348	15Hz	0.000284
385	310.382	2426.7	0.0122348	15Hz	0.000284
386	310.382	2429.7	0.0122348	15Hz	0.000284
387	311.682	2424.7	0.0122348	15Hz	0.000284
388	310.382	2430.7	0.0122348	15Hz	0.000284
389	311.682	2427.7	0.0122348	15Hz	0.000284
390	311.982	2431.7	0.0122348	15Hz	0.000284
391	312.682	2424.7	0.0122348	15Hz	0.000284
392	312.382	2425.7	0.0122348	15Hz	0.000284
393	312.382	2423.7	0.0122348	15Hz	0.000284
394	311.982	2429.7	0.0122348	15Hz	0.000284
395	311.982	2426.7	0.0122348	15Hz	0.000284
396	310.682	2427.7	0.0122348	15Hz	0.000284
397	312.382	2427.7	0.0122348	15Hz	0.000284
398	311.382	2422.7	0.0122348	15Hz	0.000284
399	310.982	2424.7	0.0122348	15Hz	0.000284
400	310.682	2429.7	0.0122348	15Hz	0.000284
401	310.982	2429.7	0.0122348	15Hz	0.000284
402	310.382	2427.7	0.0122348	15Hz	0.000284
403	311.382	2427.7	0.0122348	15Hz	0.000284
404	310.682	2429.7	0.0122348	15Hz	0.000284
405	310.982	2425.7	0.0122348	15Hz	0.000284
406	310.682	2427.7	0.0122348	15Hz	0.000284
407	312.382	2427.7	0.0122348	15Hz	0.000284
408	311.382	2427.7	0.0122348	15Hz	0.000284
409	310.382	2430.7	0.0122348	15Hz	0.000284
410	311.382	2424.7	0.0122348	15Hz	0.000284
411	311.682	2429.7	0.0122348	15Hz	0.000284
412	310.382	2422.7	0.0122348	15Hz	0.000284
413	310.682	2428.7	0.0122348	15Hz	0.000284
414	310.982	2423.7	0.0122348	15Hz	0.000284
415	309.982	2427.7	0.0122348	15Hz	0.000284
416	310.382	2427.7	0.0122348	15Hz	0.000284
417	311.982	2424.7	0.0122348	15Hz	0.000284
418	310.382	2425.7	0.0122348	15Hz	0.000284
419	310.682	2424.7	0.0122348	15Hz	0.000284
420	311.682	2430.7	0.0122348	15Hz	0.000284
421	309.982	2426.7	0.0122348	15Hz	0.000284
422	310.982	2425.7	0.0122348	15Hz	0.000284
423	311.682	2421.7	0.0122348	15Hz	0.000284
424	310.982	2423.7	0.0122348	15Hz	0.000284
425	310.382	2428.7	0.0122348	15Hz	0.000284
426	310.982	2428.7	0.0122348	15Hz	0.000284
427	311.982	2426.7	0.0122348	15Hz	0.000284
428	310.982	2427.7	0.0122348	15Hz	0.000284
429	311.982	2427.7	0.0122348	15Hz	0.000284
430	311.982	2429.7	0.0122348	15Hz	0.000284
431	310.682	2424.7	0.0122348	15Hz	0.000284
432	310.682	2427.7	0.0122348	15Hz	0.000284
433	312.382	2421.7	0.0122348	15Hz	0.000284
434	310.682	2427.7	0.0122348	15Hz	0.000284
435	309.682	2425.7	0.0122348	15Hz	0.000284
436	312.382	2424.7	0.0122348	15Hz	0.000284
437	309.982	2422.7	0.0122348	15Hz	0.000284
438	309.282	2420.7	0.0122348	15Hz	0.000284
439	309.282	2423.7	0.0122348	15Hz	0.000284
440	308.282	2427.7	0.0122348	15Hz	0.000284
441	308.682	2427.7	0.0122348	15Hz	0.000284
442	309.682	2427.7	0.0122348	15Hz	0.000284
443	308.682	2423.7	0.0122348	15Hz	0.000284
444	310.682	2424.7	0.0122348	15Hz	0.000284
445	309.282	2429.7	0.0122348	15Hz	0.000284
446	310.982	2425.7	0.0122348	15Hz	0.000284
447	310.982	2424.7	0.0122348	15Hz	0.000284
448	308.982	2424.7	0.0122348	15Hz	0.000284
449	308.682	2420.7	0.0122348	15Hz	0.000284
450	308.982	2425.7	0.0122348	15Hz	0.000284
451	308.682	2424.7	0.0122348	15Hz	0.000284
452	310.982	2427.7	0.0122348	15Hz	0.000284
453	309.682	2422.7	0.0122348	15Hz	0.000284
454	310.382	2423.7	0.0122348	15Hz	0.000284
455	309.982	2423.7	0.0122348	15Hz	0.000284
456	309.282	2431.7	0.0122348	15Hz	0.000284
457	309.282	2427.7	0.0122348	15Hz	0.000284
458	308.682	2427.7	0.0122348	15Hz	0.000284
459	309.682	2422.7	0.0122348	15Hz	0.000284
460	310.982	2427.7	0.0122348	15Hz	0.000284
461	307.982	2427.7	0.0122348	15Hz	0.000284
462	308.282	2426.7	0.0122348	15Hz	0.000284
463	309.982	2427.7	0.0122348	15Hz	0.000284
464	310.382	2423.7	0.0122348	15Hz	0.000284
465	310.682	2426.7	0.0122348	15Hz	0.000284
466	309.982	2426.7	0.0122348	15Hz	0.000284
467	310.682	2429.7	0.0122348	15Hz	0.000284
468	310.682	2427.7	0.0122348	15Hz	0.000284
469	309.982	2425.7	0.0122348	15Hz	0.000284
470	310.982	2425.7	0.0122348	15Hz	0.000284
471	310.382	2421.7	0.0122348	15Hz	0.000284
472	308.682	2425.7	0.0122348	15Hz	0.000284
473	308.282	2422.7	0.0122348	15Hz	0.000284
474	309.282	2422.7	0.0122348	15Hz	0.000284
475	309.682	2425.7	0.0122348	15Hz	0.000284
476	308.982	2427.7	0.0122348	15Hz	0.000284
477	307.982	2425.7	0.0122348	15Hz	0.000284
478	308.682	2424.7	0.0122348	15Hz	0.000284
479	309.982	2425.7	0.0122348	15Hz	0.000284
480	310.382	2423.7	0.0122348	15Hz	0.000284
481	309.282	2428.7	0.0122348	15Hz	0.000284
482	308.982	2424.7	0.0122348	15Hz	0.000284
483	308.282	2424.7	0.0122348	15Hz	0.000284
484	308.682	2426.7	0.0122348	15Hz	0.000284
485	309.682	2424.7	0.0122348	15Hz	0.000284
486	307.682	2427.7	0.0122348	15Hz	0.000284
487	307.282	2426.7	0.0122348	15Hz	0.000284
488	308.282	2421.7	0.0122348	15Hz	0.000284
489	308.682	2425.7	0.0122348	15Hz	0.000284
490	309.682	2426.7	0.0122348	15Hz	0.000284
491	308.982	2421.7	0.0122348	15Hz	0.000284
492	308.282	2426.7	0.0122348	15Hz	0.000284
493	308.282	2422.7	0.0122348	15Hz	0.000284
494	309.982	2424.7	0.0122348	15Hz	0.000284
495	308.982	2429.7	0.0122348	15Hz	0.000284
496	307.982	2426.7	0.0122348	15Hz	0.000284
497	308.282	2425.7	0.0122348	15Hz	0.000284
498	307.282	2423.7	0.0122348	15Hz	0.000284
499	309.282	2425.7	0.0122348	15Hz	0.000284
500	308.982	2424.7	0.0122348	15Hz	0.000284
501	310.382	2428.7	0.0122348	15Hz	0.000284
502	310.382	2425.7	0.0122348	15Hz	0.000284
503	309.682	2423.7	0.0122348	15Hz	0.000284
504	308.282	2429.7	0.0122348	15Hz	0.000284
505	309.282	2428.7	0.0122348	15Hz	0.000284
506	310.382	2426.7	0.0122348	15Hz	0.000284
507	310.982	2425.7	0.0122348	15Hz	0.000284
508	307.982	2419.7	0.0122348	15Hz	0.000284
509	308.682	2427.7	0.0122348	15Hz	0.000284
510	307.982	2429.7	0.0122348	15Hz	0.000284
511	310.382	2428.7	0.0122348	15Hz	0.000284
512	309.982	2424.7	0.0122348	15Hz	0.000284
513	309.682	2423.7	0.0122348	15Hz	0.000284
514	307.682	2424.7	0.0122348	15Hz	0.000284
515	307.682	2427.7	0.0122348	15Hz	0.000284
516	307.982	2425.7	0.0122348	15Hz	0.000284
517	310.382	2423.7	0.0122348	15Hz	0.000284
518	308.682	2420.7	0.0122348	15Hz	0.000284
519	307.982	2422.7	0.0122348	15Hz	0.000284
520	308.282	2421.7	0.0122348	15Hz	0.000284
521	308.282	2429.7	0.0122348	15Hz	0.000284
522	308.282	2425.7	0.0122348	15Hz	0.000284
523	309.982	2424.7	0.0122348	15Hz	0.000284
524	307.982	2429.7	0.0122348	15Hz	0.000284
525	307.682	2430.7	0.0122348	15Hz	0.000284
526	308.282	2424.7	0.0122348	15Hz	0.000284
527	308.282	2427.7	0.0122348	15Hz	0.000284
528	307.682	2426.7	0.0122348	15Hz	0.000284
529	307.682	2425.7	0.0122348	15Hz	0.000284
530	308.282	2428.7	0.0122348	15Hz	0.000284
531	308.982	2424.7	0.0122348	15Hz	0.000284
532	308.282	2425.7	0.0122348	15Hz	0.000284
533	307.982	2423.7	0.0122348	15Hz	0.000284
534	307.682	2422.7	0.0122348	15Hz	0.000284
535	308.282	2423.7	0.0122348	15Hz	0.000284
536	307.982	2425.7	0.0122348	15Hz	0.000284
537	309.282	2423.7	0.0122348	15Hz	0.000284
538	309.682	2426.7	0.0122348	15Hz	0.000284
539	307.982	2426.7	0.0122348	15Hz	0.000284
540	306.982	2425.7	0.0122348	15Hz	0.000284
541	307.282	2427.7	0.0122348	15Hz	0.000284
542	308.682	2423.7	0.0122348	15Hz	0.000284
543	309.282	2422.7	0.0122348	15Hz	0.000284
544	308.282	2422.7	0.0122348	15Hz	0.000284
545	308.682	2423.7	0.0122348	15Hz	0.000284
546	308.682	2425.7	0.0122348	15Hz	0.000284
547	308.682	2428.7	0.0122348	15Hz	0.000284
548	307.982	2428.7	0.0122348	15Hz	0.000284
549	308.982	2424.7	0.0122348	15Hz	0.000284
550	308.682	2425.7	0.0122348	15Hz	0.000284
551	308.982	2424.7	0.0122348	15Hz	0.000284
552	307.982	2424.7	0.0122348	15Hz	0.000284
553	306.282	2426.7	0.0122348	15Hz	0.000284
554	306.982	2426.7	0.0122348	15Hz	0.000284
555	306.682	2421.7	0.0122348	15Hz	0.000284
556	307.282	2426.7	0.0122348	15Hz	0.000284
557	307.682	2422.7	0.0122348	15Hz	0.000284
558	307.682	2426.7	0.0122348	15Hz	0.000284
559	306.982	2422.7	0.0122348	15Hz	0.000284
560	307.282	2423.7	0.0122348	15Hz	0.000284
561	305.982	2426.7	0.0122348	15Hz	0.000284
562	305.982	2426.7	0.0122348	15Hz	0.000284
563	308.282	2424.7	0.0122348	15Hz	0.000284
564	307.682	2421.7	0.0122348	15Hz	0.000284
565	306.682	2424.7	0.0122348	15Hz	0.000284
566	306.282	2427.7	0.0122348	15Hz	0.000284
567	307.682	2427.7	0.0122348	15Hz	0.000284
568	307.282	2427.7	0.0122348	15Hz	0.000284
569	305.982	2425.7	0.0122348	15Hz	0.000284
570	305.982	2422.7	0.0122348	15Hz	0.000284
571	304.582	2427.7	0.0122348	15Hz	0.000284
572	304.982	2423.7	0.0122348	15Hz	0.000284
573	303.982	2425.7	0.0122348	15Hz	0.000284
574	304.282	2424.7	0.0122348	15Hz	0.000284
575	302.582	2424.7	0.0122348	15Hz	0.000284
576	301.282	2425.7	0.0122348	15Hz	0.000284
577	300.582	2422.7	0.0122348	15Hz	0.000284
578	301.982	2422.7	0.0122348	15Hz	0.000284
579	300.582	2423.7	0.0122348	15Hz	0.000284
580	303.582	2428.7	0.0122348	15Hz	0.000284
581	301.982	2425.7	0.0122348	15Hz	0.000284
582	301.982	2424.7	0.0122348	15Hz	0.000284
583	303.982	2423.7	0.0122348	15Hz	0.000284
584	306.682	2423.7	0.0122348	15Hz	0.000284
585	307.682	2420.7	0.0122348	15Hz	0.000284
586	308.682	2426.7	0.0122348	15Hz	0.000284
587	307.682	2423.7	0.0122348	15Hz	0.000284
588	310.982	2426.7	0.0122348	15Hz	0.000284
589	308.982	2425.7	0.0122348	15Hz	0.000284
590	309.282	2423.7	0.0122348	15Hz	0.000284
591	307.282	2426.7	0.0122348	15Hz	0.000284
592	306.282	2426.7	0.0122348	15Hz	0.000284
593	306.982	2428.7	0.0122348	15Hz	0.000284
594	306.982	2422.7	0.0122348	15Hz	0.000284
595	308.682	2423.7	0.0122348	15Hz	0.000284
596	307.282	2426.7	0.0122348	15Hz	0.000284
597	307.282	2423.7	0.0122348	15Hz	0.000284
598	306.282	2426.7	0.0122348	15Hz	0.000284
599	306.982	2421.7	0.0122348	15Hz	0.000284
600	306.982	2424.7	0.0122348	15Hz	0.000284
601	307.682	2419.7	0.0122348	15Hz	0.000284
602	307.282	2425.7	0.0122348	15Hz	0.000284
603	305.982	2426.7	0.0122348	15Hz	0.000284
604	308.282	2424.7	0.0122348	15Hz	0.000284
605	307.682	2423.7	0.0122348	15Hz	0.000284
606	305.982	2426.7	0.0122348	15Hz	0.000284
607	305.582	2427.7	0.0122348	15Hz	0.000284
608	305.282	2424.7	0.0122348	15Hz	0.000284
609	306.982	2425.7	0.0122348	15Hz	0.000284
610	306.982	2428.7	0.0122348	15Hz	0.000284
611	306.982	2420.7	0.0122348	15Hz	0.000284
612	307.682	2424.7	0.0122348	15Hz	0.000284
613	309.282	2422.7	0.0122348	15Hz	0.000284
614	308.282	2426.7	0.0122348	15Hz	0.000284
615	310.382	2421.7	0.0122348	15Hz	0.000284
616	309.682	2422.7	0.0122348	15Hz	0.000284
617	311.682	2426.7	0.0122348	15Hz	0.000284
618	311.682	2425.7	0.0122348	15Hz	0.000284
619	311.982	2425.7	0.0122348	15Hz	0.000284
620	310.982	2424.7	0.0122348	15Hz	0.000284
621	310.982	2425.7	0.0122348	15Hz	0.000284
622	312.382	2426.7	0.0122348	15Hz	0.000284
623	311.682	2425.7	0.0122348	15Hz	0.000284
624	311.682	2429.7	0.0122348	15Hz	0.000284
625	310.382	2425.7	0.0122348	15Hz	0.000284
626	310.682	2425.7	0.0122348	15Hz	0.000284
627	310.382	2420.7	0.0122348	15Hz	0.000284
628	310.682	2423.7	0.0122348	15Hz	0.000284
629	310.382	2426.7	0.0122348	15Hz	0.000284
630	309.982	2425.7	0.0122348	15Hz	0.000284
631	310.382	2425.7	0.0122348	15Hz	0.000284
632	311.682	2423.7	0.0122348	15Hz	0.000284
633	311.382	2425.7	0.0122348	15Hz	0.000284
634	312.382	2427.7	0.0122348	15Hz	0.000284
635	312.382	2429.7	0.0122348	15Hz	0.000284
636	310.682	2427.7	0.0122348	15Hz	0.000284
637	311.982	2425.7	0.0122348	15Hz	0.000284
638	311.382	2428.7	0.0122348	15Hz	0.000284
639	310.682	2426.7	0.0122348	15Hz	0.000284
640	310.682	2424.7	0.0122348	15Hz	0.000284
641	321.731	2399	0.0238352	20Hz	0.000132
642	323.131	2395	0.0238352	20Hz	0.000132
643	321.731	2396	0.0238352	20Hz	0.000132
644	320.731	2392	0.0238352	20Hz	0.000132
645	323.131	2397	0.0238352	20Hz	0.000132
646	319.431	2395	0.0238352	20Hz	0.000132
647	318.731	2399	0.0238352	20Hz	0.000132
648	320.731	2392	0.0238352	20Hz	0.000132
649	321.131	2395	0.0238352	20Hz	0.000132
650	320.431	2400	0.0238352	20Hz	0.000132
651	321.431	2396	0.0238352	20Hz	0.000132
652	319.131	2393	0.0238352	20Hz	0.000132
653	320.131	2400	0.0238352	20Hz	0.000132
654	322.431	2393	0.0238352	20Hz	0.000132
655	321.431	2398	0.0238352	20Hz	0.000132
656	320.731	2400	0.0238352	20Hz	0.000132
657	319.431	2396	0.0238352	20Hz	0.000132
658	320.431	2400	0.0238352	20Hz	0.000132
659	320.431	2395	0.0238352	20Hz	0.000132
660	319.131	2394	0.0238352	20Hz	0.000132
661	319.731	2394	0.0238352	20Hz	0.000132
662	320.731	2392	0.0238352	20Hz	0.000132
663	319.131	2395	0.0238352	20Hz	0.000132
664	319.131	2396	0.0238352	20Hz	0.000132
665	320.131	2398	0.0238352	20Hz	0.000132
666	321.131	2392	0.0238352	20Hz	0.000132
667	322.431	2394	0.0238352	20Hz	0.000132
668	321.431	2396	0.0238352	20Hz	0.000132
669	320.431	2394	0.0238352	20Hz	0.000132
670	319.131	2400	0.0238352	20Hz	0.000132
671	320.131	2395	0.0238352	20Hz	0.000132
672	318.731	2395	0.0238352	20Hz	0.000132
673	320.431	2395	0.0238352	20Hz	0.000132
674	319.131	2396	0.0238352	20Hz	0.000132
675	319.431	2394	0.0238352	20Hz	0.000132
676	317.731	2397	0.0238352	20Hz	0.000132
677	319.431	2393	0.0238352	20Hz	0.000132
678	318.431	2399	0.0238352	20Hz	0.000132
679	320.131	2392	0.0238352	20Hz	0.000132
680	319.431	2397	0.0238352	20Hz	0.000132
681	317.431	2398	0.0238352	20Hz	0.000132
682	316.731	2395	0.0238352	20Hz	0.000132
683	316.731	2397	0.0238352	20Hz	0.000132
684	317.731	2397	0.0238352	20Hz	0.000132
685	318.731	2393	0.0238352	20Hz	0.000132
686	318.031	2400	0.0238352	20Hz	0.000132
687	319.131	2395	0.0238352	20Hz	0.000132
688	317.731	2401	0.0238352	20Hz	0.000132
689	320.131	2400	0.0238352	20Hz	0.000132
690	318.431	2396	0.0238352	20Hz	0.000132
691	318.031	2393	0.0238352	20Hz	0.000132
692	320.431	2396	0.0238352	20Hz	0.000132
693	321.131	2396	0.0238352	20Hz	0.000132
694	320.131	2396	0.0238352	20Hz	0.000132
695	319.431	2395	0.0238352	20Hz	0.000132
696	320.131	2396	0.0238352	20Hz	0.000132
697	319.731	2398	0.0238352	20Hz	0.000132
698	318.431	2395	0.0238352	20Hz	0.000132
699	318.031	2400	0.0238352	20Hz	0.000132
700	318.431	2399	0.0238352	20Hz	0.000132
701	318.731	2394	0.0238352	20Hz	0.000132
702	317.731	2397	0.0238352	20Hz	0.000132
703	319.131	2396	0.0238352	20Hz	0.000132
704	318.431	2395	0.0238352	20Hz	0.000132
705	317.731	2397	0.0238352	20Hz	0.000132
706	318.731	2394	0.0238352	20Hz	0.000132
707	317.731	2398	0.0238352	20Hz	0.000132
708	319.431	2396	0.0238352	20Hz	0.000132
709	319.131	2393	0.0238352	20Hz	0.000132
710	317.731	2397	0.0238352	20Hz	0.000132
711	318.431	2395	0.0238352	20Hz	0.000132
712	316.431	2397	0.0238352	20Hz	0.000132
713	318.731	2399	0.0238352	20Hz	0.000132
714	318.031	2397	0.0238352	20Hz	0.000132
715	316.731	2393	0.0238352	20Hz	0.000132
716	318.031	2391	0.0238352	20Hz	0.000132
717	318.731	2394	0.0238352	20Hz	0.000132
718	316.731	2397	0.0238352	20Hz	0.000132
719	317.731	2391	0.0238352	20Hz	0.000132
720	316.031	2394	0.0238352	20Hz	0.000132
721	318.731	2398	0.0238352	20Hz	0.000132
722	316.731	2394	0.0238352	20Hz	0.000132
723	317.731	2393	0.0238352	20Hz	0.000132
724	316.731	2397	0.0238352	20Hz	0.000132
725	318.031	2391	0.0238352	20Hz	0.000132
726	316.431	2395	0.0238352	20Hz	0.000132
727	317.431	2395	0.0238352	20Hz	0.000132
728	316.031	2391	0.0238352	20Hz	0.000132
729	315.731	2392	0.0238352	20Hz	0.000132
730	315.431	2395	0.0238352	20Hz	0.000132
731	315.031	2392	0.0238352	20Hz	0.000132
732	313.731	2396	0.0238352	20Hz	0.000132
733	315.031	2394	0.0238352	20Hz	0.000132
734	315.431	2395	0.0238352	20Hz	0.000132
735	315.031	2398	0.0238352	20Hz	0.000132
736	315.431	2396	0.0238352	20Hz	0.000132
737	315.731	2396	0.0238352	20Hz	0.000132
738	315.731	2392	0.0238352	20Hz	0.000132
739	315.431	2396	0.0238352	20Hz	0.000132
740	316.431	2394	0.0238352	20Hz	0.000132
741	314.431	2397	0.0238352	20Hz	0.000132
742	313.731	2394	0.0238352	20Hz	0.000132
743	314.731	2396	0.0238352	20Hz	0.000132
744	315.431	2392	0.0238352	20Hz	0.000132
745	313.731	2397	0.0238352	20Hz	0.000132
746	313.331	2393	0.0238352	20Hz	0.000132
747	312.031	2398	0.0238352	20Hz	0.000132
748	312.031	2396	0.0238352	20Hz	0.000132
749	311.731	2397	0.0238352	20Hz	0.000132
750	311.331	2390	0.0238352	20Hz	0.000132
751	312.031	2399	0.0238352	20Hz	0.000132
752	313.331	2391	0.0238352	20Hz	0.000132
753	312.331	2395	0.0238352	20Hz	0.000132
754	313.331	2398	0.0238352	20Hz	0.000132
755	313.031	2398	0.0238352	20Hz	0.000132
756	313.731	2395	0.0238352	20Hz	0.000132
757	312.731	2395	0.0238352	20Hz	0.000132
758	311.331	2392	0.0238352	20Hz	0.000132
759	311.031	2394	0.0238352	20Hz	0.000132
760	310.031	2398	0.0238352	20Hz	0.000132
761	310.031	2398	0.0238352	20Hz	0.000132
762	308.331	2395	0.0238352	20Hz	0.000132
763	310.331	2397	0.0238352	20Hz	0.000132
764	311.331	2396	0.0238352	20Hz	0.000132
765	310.731	2400	0.0238352	20Hz	0.000132
766	311.031	2395	0.0238352	20Hz	0.000132
767	312.031	2393	0.0238352	20Hz	0.000132
768	311.031	2394	0.0238352	20Hz	0.000132
769	312.331	2394	0.0238352	20Hz	0.000132
770	311.031	2394	0.0238352	20Hz	0.000132
771	310.031	2398	0.0238352	20Hz	0.000132
772	313.731	2395	0.0238352	20Hz	0.000132
773	311.731	2396	0.0238352	20Hz	0.000132
774	310.731	2398	0.0238352	20Hz	0.000132
775	312.031	2394	0.0238352	20Hz	0.000132
776	310.031	2396	0.0238352	20Hz	0.000132
777	310.031	2398	0.0238352	20Hz	0.000132
778	309.631	2397	0.0238352	20Hz	0.000132
779	309.331	2396	0.0238352	20Hz	0.000132
780	310.331	2398	0.0238352	20Hz	0.000132
781	310.331	2398	0.0238352	20Hz	0.000132
782	310.331	2394	0.0238352	20Hz	0.000132
783	310.331	2401	0.0238352	20Hz	0.000132
784	310.031	2399	0.0238352	20Hz	0.000132
785	307.331	2397	0.0238352	20Hz	0.000132
786	307.631	2397	0.0238352	20Hz	0.000132
787	306.631	2398	0.0238352	20Hz	0.000132
788	306.331	2402	0.0238352	20Hz	0.000132
789	306.331	2393	0.0238352	20Hz	0.000132
790	307.031	2396	0.0238352	20Hz	0.000132
791	308.331	2397	0.0238352	20Hz	0.000132
792	307.631	2395	0.0238352	20Hz	0.000132
793	310.331	2396	0.0238352	20Hz	0.000132
794	309.631	2397	0.0238352	20Hz	0.000132
795	310.031	2394	0.0238352	20Hz	0.000132
796	311.031	2394	0.0238352	20Hz	0.000132
797	309.631	2395	0.0238352	20Hz	0.000132
798	309.331	2394	0.0238352	20Hz	0.000132
799	309.631	2396	0.0238352	20Hz	0.000132
800	310.031	2398	0.0238352	20Hz	0.000132
801	308.631	2396	0.0238352	20Hz	0.000132
802	308.331	2398	0.0238352	20Hz	0.000132
803	310.031	2397	0.0238352	20Hz	0.000132
804	308.631	2397	0.0238352	20Hz	0.000132
805	308.631	2401	0.0238352	20Hz	0.000132
806	309.331	2399	0.0238352	20Hz	0.000132
807	308.631	2393	0.0238352	20Hz	0.000132
808	309.331	2398	0.0238352	20Hz	0.000132
809	308.031	2394	0.0238352	20Hz	0.000132
810	311.331	2393	0.0238352	20Hz	0.000132
811	309.631	2396	0.0238352	20Hz	0.000132
812	309.331	2396	0.0238352	20Hz	0.000132
813	308.631	2397	0.0238352	20Hz	0.000132
814	307.631	2394	0.0238352	20Hz	0.000132
815	306.631	2395	0.0238352	20Hz	0.000132
816	305.631	2394	0.0238352	20Hz	0.000132
817	308.331	2401	0.0238352	20Hz	0.000132
818	309.031	2393	0.0238352	20Hz	0.000132
819	309.331	2394	0.0238352	20Hz	0.000132
820	310.031	2398	0.0238352	20Hz	0.000132
821	310.031	2393	0.0238352	20Hz	0.000132
822	308.631	2394	0.0238352	20Hz	0.000132
823	309.631	2394	0.0238352	20Hz	0.000132
824	309.331	2398	0.0238352	20Hz	0.000132
825	308.331	2396	0.0238352	20Hz	0.000132
826	308.031	2396	0.0238352	20Hz	0.000132
827	306.631	2396	0.0238352	20Hz	0.000132
828	303.931	2397	0.0238352	20Hz	0.000132
829	306.331	2397	0.0238352	20Hz	0.000132
830	305.631	2390	0.0238352	20Hz	0.000132
831	304.931	2392	0.0238352	20Hz	0.000132
832	305.331	2394	0.0238352	20Hz	0.000132
833	305.331	2395	0.0238352	20Hz	0.000132
834	305.331	2397	0.0238352	20Hz	0.000132
835	305.331	2393	0.0238352	20Hz	0.000132
836	305.331	2394	0.0238352	20Hz	0.000132
837	304.331	2392	0.0238352	20Hz	0.000132
838	304.331	2393	0.0238352	20Hz	0.000132
839	303.331	2394	0.0238352	20Hz	0.000132
840	302.931	2397	0.0238352	20Hz	0.000132
841	305.631	2397	0.0238352	20Hz	0.000132
842	303.931	2398	0.0238352	20Hz	0.000132
843	304.331	2397	0.0238352	20Hz	0.000132
844	303.631	2397	0.0238352	20Hz	0.000132
845	304.631	2391	0.0238352	20Hz	0.000132
846	305.331	2392	0.0238352	20Hz	0.000132
847	304.631	2393	0.0238352	20Hz	0.000132
848	304.331	2397	0.0238352	20Hz	0.000132
849	306.631	2400	0.0238352	20Hz	0.000132
850	304.631	2396	0.0238352	20Hz	0.000132
851	305.331	2398	0.0238352	20Hz	0.000132
852	306.031	2395	0.0238352	20Hz	0.000132
853	304.631	2399	0.0238352	20Hz	0.000132
854	305.631	2401	0.0238352	20Hz	0.000132
855	305.331	2399	0.0238352	20Hz	0.000132
856	303.631	2396	0.0238352	20Hz	0.000132
857	302.931	2397	0.0238352	20Hz	0.000132
858	300.931	2394	0.0238352	20Hz	0.000132
859	301.931	2395	0.0238352	20Hz	0.000132
860	302.931	2397	0.0238352	20Hz	0.000132
861	300.931	2396	0.0238352	20Hz	0.000132
862	302.931	2395	0.0238352	20Hz	0.000132
863	303.631	2396	0.0238352	20Hz	0.000132
864	302.331	2394	0.0238352	20Hz	0.000132
865	301.931	2399	0.0238352	20Hz	0.000132
866	303.331	2394	0.0238352	20Hz	0.000132
867	300.631	2394	0.0238352	20Hz	0.000132
868	299.631	2400	0.0238352	20Hz	0.000132
869	302.331	2398	0.0238352	20Hz	0.000132
870	301.331	2393	0.0238352	20Hz	0.000132
871	299.931	2399	0.0238352	20Hz	0.000132
872	300.631	2394	0.0238352	20Hz	0.000132
873	303.331	2390	0.0238352	20Hz	0.000132
874	301.331	2398	0.0238352	20Hz	0.000132
875	301.631	2398	0.0238352	20Hz	0.000132
876	301.331	2398	0.0238352	20Hz	0.000132
877	301.931	2396	0.0238352	20Hz	0.000132
878	301.331	2392	0.0238352	20Hz	0.000132
879	300.931	2396	0.0238352	20Hz	0.000132
880	301.931	2397	0.0238352	20Hz	0.000132
881	301.931	2397	0.0238352	20Hz	0.000132
882	302.631	2396	0.0238352	20Hz	0.000132
883	301.931	2396	0.0238352	20Hz	0.000132
884	302.631	2397	0.0238352	20Hz	0.000132
885	302.931	2396	0.0238352	20Hz	0.000132
886	303.331	2394	0.0238352	20Hz	0.000132
887	302.631	2396	0.0238352	20Hz	0.000132
888	303.331	2399	0.0238352	20Hz	0.000132
889	302.331	2390	0.0238352	20Hz	0.000132
890	302.931	2396	0.0238352	20Hz	0.000132
891	304.331	2397	0.0238352	20Hz	0.000132
892	302.631	2392	0.0238352	20Hz	0.000132
893	301.631	2396	0.0238352	20Hz	0.000132
894	303.631	2395	0.0238352	20Hz	0.000132
895	303.331	2392	0.0238352	20Hz	0.000132
896	302.331	2399	0.0238352	20Hz	0.000132
897	302.631	2397	0.0238352	20Hz	0.000132
898	302.931	2399	0.0238352	20Hz	0.000132
899	303.331	2398	0.0238352	20Hz	0.000132
900	301.931	2396	0.0238352	20Hz	0.000132
901	303.331	2395	0.0238352	20Hz	0.000132
902	303.931	2394	0.0238352	20Hz	0.000132
903	304.931	2394	0.0238352	20Hz	0.000132
904	302.931	2397	0.0238352	20Hz	0.000132
905	303.631	2399	0.0238352	20Hz	0.000132
906	303.331	2394	0.0238352	20Hz	0.000132
907	303.331	2392	0.0238352	20Hz	0.000132
908	302.631	2397	0.0238352	20Hz	0.000132
909	302.631	2393	0.0238352	20Hz	0.000132
910	301.931	2394	0.0238352	20Hz	0.000132
911	303.331	2396	0.0238352	20Hz	0.000132
912	304.631	2389	0.0238352	20Hz	0.000132
913	302.931	2395	0.0238352	20Hz	0.000132
914	303.631	2399	0.0238352	20Hz	0.000132
915	302.331	2397	0.0238352	20Hz	0.000132
916	302.331	2397	0.0238352	20Hz	0.000132
917	303.331	2397	0.0238352	20Hz	0.000132
918	302.931	2396	0.0238352	20Hz	0.000132
919	302.331	2397	0.0238352	20Hz	0.000132
920	303.331	2395	0.0238352	20Hz	0.000132
921	301.331	2395	0.0238352	20Hz	0.000132
922	302.331	2398	0.0238352	20Hz	0.000132
923	302.631	2396	0.0238352	20Hz	0.000132
924	302.331	2396	0.0238352	20Hz	0.000132
925	301.931	2395	0.0238352	20Hz	0.000132
926	299.931	2397	0.0238352	20Hz	0.000132
927	301.931	2395	0.0238352	20Hz	0.000132
928	300.931	2396	0.0238352	20Hz	0.000132
929	301.331	2395	0.0238352	20Hz	0.000132
930	301.331	2396	0.0238352	20Hz	0.000132
931	302.331	2392	0.0238352	20Hz	0.000132
932	301.331	2394	0.0238352	20Hz	0.000132
933	301.331	2396	0.0238352	20Hz	0.000132
934	301.931	2393	0.0238352	20Hz	0.000132
935	301.631	2392	0.0238352	20Hz	0.000132
936	301.331	2398	0.0238352	20Hz	0.000132
937	301.331	2397	0.0238352	20Hz	0.000132
938	299.231	2396	0.0238352	20Hz	0.000132
939	300.931	2397	0.0238352	20Hz	0.000132
940	300.931	2391	0.0238352	20Hz	0.000132
941	301.331	2394	0.0238352	20Hz	0.000132
942	300.931	2400	0.0238352	20Hz	0.000132
943	300.931	2395	0.0238352	20Hz	0.000132
944	302.331	2394	0.0238352	20Hz	0.000132
945	300.631	2397	0.0238352	20Hz	0.000132
946	300.631	2394	0.0238352	20Hz	0.000132
947	301.331	2396	0.0238352	20Hz	0.000132
948	303.331	2390	0.0238352	20Hz	0.000132
949	302.331	2395	0.0238352	20Hz	0.000132
950	301.331	2398	0.0238352	20Hz	0.000132
951	301.631	2396	0.0238352	20Hz	0.000132
952	301.331	2395	0.0238352	20Hz	0.000132
953	300.631	2398	0.0238352	20Hz	0.000132
954	301.331	2392	0.0238352	20Hz	0.000132
955	299.931	2394	0.0238352	20Hz	0.000132
956	300.631	2395	0.0238352	20Hz	0.000132
957	301.931	2392	0.0238352	20Hz	0.000132
958	302.331	2396	0.0238352	20Hz	0.000132
959	301.631	2393	0.0238352	20Hz	0.000132
960	299.931	2394	0.0238352	20Hz	0.000132
961	267.313	2406.01	0.0163696	25Hz	0.000102
962	268.313	2406.01	0.0163696	25Hz	0.000102
963	268.013	2408.01	0.0163696	25Hz	0.000102
964	267.313	2407.01	0.0163696	25Hz	0.000102
965	267.613	2407.01	0.0163696	25Hz	0.000102
966	268.313	2404.01	0.0163696	25Hz	0.000102
967	268.713	2410.01	0.0163696	25Hz	0.000102
968	267.013	2405.01	0.0163696	25Hz	0.000102
969	266.613	2406.01	0.0163696	25Hz	0.000102
970	267.013	2407.01	0.0163696	25Hz	0.000102
971	266.613	2407.01	0.0163696	25Hz	0.000102
972	268.013	2409.01	0.0163696	25Hz	0.000102
973	266.613	2408.01	0.0163696	25Hz	0.000102
974	267.313	2408.01	0.0163696	25Hz	0.000102
975	268.713	2410.01	0.0163696	25Hz	0.000102
976	267.613	2409.01	0.0163696	25Hz	0.000102
977	267.313	2405.01	0.0163696	25Hz	0.000102
978	267.313	2409.01	0.0163696	25Hz	0.000102
979	266.313	2408.01	0.0163696	25Hz	0.000102
980	267.313	2407.01	0.0163696	25Hz	0.000102
981	268.013	2407.01	0.0163696	25Hz	0.000102
982	266.613	2410.01	0.0163696	25Hz	0.000102
983	267.613	2403.01	0.0163696	25Hz	0.000102
984	268.013	2404.01	0.0163696	25Hz	0.000102
985	266.613	2405.01	0.0163696	25Hz	0.000102
986	266.613	2404.01	0.0163696	25Hz	0.000102
987	267.313	2406.01	0.0163696	25Hz	0.000102
988	266.613	2405.01	0.0163696	25Hz	0.000102
989	268.013	2405.01	0.0163696	25Hz	0.000102
990	266.613	2411.01	0.0163696	25Hz	0.000102
991	266.313	2410.01	0.0163696	25Hz	0.000102
992	265.613	2406.01	0.0163696	25Hz	0.000102
993	266.613	2411.01	0.0163696	25Hz	0.000102
994	266.613	2407.01	0.0163696	25Hz	0.000102
995	266.313	2405.01	0.0163696	25Hz	0.000102
996	267.313	2409.01	0.0163696	25Hz	0.000102
997	266.013	2407.01	0.0163696	25Hz	0.000102
998	265.313	2405.01	0.0163696	25Hz	0.000102
999	266.013	2408.01	0.0163696	25Hz	0.000102
1000	267.013	2408.01	0.0163696	25Hz	0.000102
1001	266.613	2411.01	0.0163696	25Hz	0.000102
1002	267.013	2408.01	0.0163696	25Hz	0.000102
1003	265.613	2409.01	0.0163696	25Hz	0.000102
1004	266.313	2409.01	0.0163696	25Hz	0.000102
1005	266.613	2409.01	0.0163696	25Hz	0.000102
1006	266.613	2408.01	0.0163696	25Hz	0.000102
1007	265.313	2410.01	0.0163696	25Hz	0.000102
1008	265.313	2409.01	0.0163696	25Hz	0.000102
1009	266.013	2404.01	0.0163696	25Hz	0.000102
1010	265.313	2412.01	0.0163696	25Hz	0.000102
1011	265.313	2405.01	0.0163696	25Hz	0.000102
1012	266.613	2408.01	0.0163696	25Hz	0.000102
1013	266.013	2412.01	0.0163696	25Hz	0.000102
1014	266.313	2405.01	0.0163696	25Hz	0.000102
1015	266.613	2412.01	0.0163696	25Hz	0.000102
1016	267.613	2409.01	0.0163696	25Hz	0.000102
1017	268.313	2407.01	0.0163696	25Hz	0.000102
1018	267.613	2410.01	0.0163696	25Hz	0.000102
1019	270.013	2406.01	0.0163696	25Hz	0.000102
1020	268.313	2405.01	0.0163696	25Hz	0.000102
1021	271.013	2405.01	0.0163696	25Hz	0.000102
1022	271.313	2411.01	0.0163696	25Hz	0.000102
1023	269.713	2409.01	0.0163696	25Hz	0.000102
1024	271.013	2407.01	0.0163696	25Hz	0.000102
1025	270.313	2408.01	0.0163696	25Hz	0.000102
1026	270.313	2411.01	0.0163696	25Hz	0.000102
1027	270.313	2410.01	0.0163696	25Hz	0.000102
1028	269.713	2410.01	0.0163696	25Hz	0.000102
1029	270.713	2408.01	0.0163696	25Hz	0.000102
1030	270.713	2412.01	0.0163696	25Hz	0.000102
1031	270.713	2407.01	0.0163696	25Hz	0.000102
1032	271.313	2412.01	0.0163696	25Hz	0.000102
1033	270.713	2409.01	0.0163696	25Hz	0.000102
1034	269.313	2409.01	0.0163696	25Hz	0.000102
1035	270.313	2408.01	0.0163696	25Hz	0.000102
1036	271.013	2408.01	0.0163696	25Hz	0.000102
1037	269.013	2409.01	0.0163696	25Hz	0.000102
1038	270.013	2405.01	0.0163696	25Hz	0.000102
1039	270.313	2408.01	0.0163696	25Hz	0.000102
1040	270.713	2410.01	0.0163696	25Hz	0.000102
1041	270.013	2409.01	0.0163696	25Hz	0.000102
1042	269.313	2402.01	0.0163696	25Hz	0.000102
1043	269.013	2408.01	0.0163696	25Hz	0.000102
1044	269.013	2408.01	0.0163696	25Hz	0.000102
1045	269.713	2409.01	0.0163696	25Hz	0.000102
1046	271.013	2408.01	0.0163696	25Hz	0.000102
1047	271.713	2408.01	0.0163696	25Hz	0.000102
1048	270.313	2411.01	0.0163696	25Hz	0.000102
1049	273.713	2406.01	0.0163696	25Hz	0.000102
1050	269.713	2405.01	0.0163696	25Hz	0.000102
1051	270.313	2408.01	0.0163696	25Hz	0.000102
1052	271.713	2407.01	0.0163696	25Hz	0.000102
1053	269.713	2407.01	0.0163696	25Hz	0.000102
1054	270.313	2409.01	0.0163696	25Hz	0.000102
1055	271.313	2404.01	0.0163696	25Hz	0.000102
1056	270.313	2409.01	0.0163696	25Hz	0.000102
1057	270.313	2406.01	0.0163696	25Hz	0.000102
1058	271.313	2404.01	0.0163696	25Hz	0.000102
1059	270.713	2409.01	0.0163696	25Hz	0.000102
1060	270.313	2408.01	0.0163696	25Hz	0.000102
1061	270.313	2409.01	0.0163696	25Hz	0.000102
1062	271.313	2415.01	0.0163696	25Hz	0.000102
1063	270.013	2416.01	0.0163696	25Hz	0.000102
1064	270.313	2412.01	0.0163696	25Hz	0.000102
1065	270.713	2414.01	0.0163696	25Hz	0.000102
1066	270.313	2414.01	0.0163696	25Hz	0.000102
1067	271.313	2410.01	0.0163696	25Hz	0.000102
1068	271.713	2413.01	0.0163696	25Hz	0.000102
1069	270.713	2412.01	0.0163696	25Hz	0.000102
1070	270.313	2408.01	0.0163696	25Hz	0.000102
1071	270.713	2405.01	0.0163696	25Hz	0.000102
1072	271.313	2406.01	0.0163696	25Hz	0.000102
1073	271.713	2409.01	0.0163696	25Hz	0.000102
1074	270.013	2411.01	0.0163696	25Hz	0.000102
1075	270.713	2408.01	0.0163696	25Hz	0.000102
1076	269.713	2412.01	0.0163696	25Hz	0.000102
1077	270.313	2408.01	0.0163696	25Hz	0.000102
1078	268.713	2410.01	0.0163696	25Hz	0.000102
1079	267.613	2413.01	0.0163696	25Hz	0.000102
1080	269.713	2404.01	0.0163696	25Hz	0.000102
1081	268.713	2409.01	0.0163696	25Hz	0.000102
1082	265.613	2405.01	0.0163696	25Hz	0.000102
1083	267.013	2406.01	0.0163696	25Hz	0.000102
1084	266.013	2406.01	0.0163696	25Hz	0.000102
1085	265.313	2405.01	0.0163696	25Hz	0.000102
1086	265.013	2403.01	0.0163696	25Hz	0.000102
1087	263.613	2408.01	0.0163696	25Hz	0.000102
1088	264.613	2402.01	0.0163696	25Hz	0.000102
1089	265.313	2409.01	0.0163696	25Hz	0.000102
1090	265.013	2405.01	0.0163696	25Hz	0.000102
1091	265.613	2407.01	0.0163696	25Hz	0.000102
1092	263.613	2408.01	0.0163696	25Hz	0.000102
1093	264.013	2409.01	0.0163696	25Hz	0.000102
1094	264.313	2404.01	0.0163696	25Hz	0.000102
1095	262.913	2409.01	0.0163696	25Hz	0.000102
1096	264.313	2402.01	0.0163696	25Hz	0.000102
1097	264.013	2407.01	0.0163696	25Hz	0.000102
1098	265.313	2406.01	0.0163696	25Hz	0.000102
1099	265.013	2403.01	0.0163696	25Hz	0.000102
1100	264.613	2406.01	0.0163696	25Hz	0.000102
1101	263.613	2404.01	0.0163696	25Hz	0.000102
1102	262.613	2404.01	0.0163696	25Hz	0.000102
1103	262.313	2398.01	0.0163696	25Hz	0.000102
1104	262.913	2400.01	0.0163696	25Hz	0.000102
1105	262.913	2396.01	0.0163696	25Hz	0.000102
1106	265.013	2404.01	0.0163696	25Hz	0.000102
1107	266.613	2399.01	0.0163696	25Hz	0.000102
1108	264.613	2399.01	0.0163696	25Hz	0.000102
1109	266.613	2401.01	0.0163696	25Hz	0.000102
1110	267.313	2403.01	0.0163696	25Hz	0.000102
1111	266.313	2403.01	0.0163696	25Hz	0.000102
1112	266.613	2409.01	0.0163696	25Hz	0.000102
1113	266.313	2400.01	0.0163696	25Hz	0.000102
1114	267.613	2404.01	0.0163696	25Hz	0.000102
1115	267.613	2403.01	0.0163696	25Hz	0.000102
1116	266.013	2402.01	0.0163696	25Hz	0.000102
1117	264.313	2405.01	0.0163696	25Hz	0.000102
1118	264.313	2402.01	0.0163696	25Hz	0.000102
1119	264.013	2400.01	0.0163696	25Hz	0.000102
1120	264.613	2404.01	0.0163696	25Hz	0.000102
1121	261.313	2402.01	0.0163696	25Hz	0.000102
1122	264.013	2402.01	0.0163696	25Hz	0.000102
1123	263.613	2406.01	0.0163696	25Hz	0.000102
1124	265.313	2403.01	0.0163696	25Hz	0.000102
1125	264.613	2407.01	0.0163696	25Hz	0.000102
1126	264.613	2405.01	0.0163696	25Hz	0.000102
1127	266.013	2405.01	0.0163696	25Hz	0.000102
1128	264.613	2404.01	0.0163696	25Hz	0.000102
1129	265.313	2404.01	0.0163696	25Hz	0.000102
1130	266.313	2403.01	0.0163696	25Hz	0.000102
1131	266.013	2406.01	0.0163696	25Hz	0.000102
1132	265.313	2401.01	0.0163696	25Hz	0.000102
1133	265.613	2403.01	0.0163696	25Hz	0.000102
1134	265.013	2401.01	0.0163696	25Hz	0.000102
1135	265.313	2405.01	0.0163696	25Hz	0.000102
1136	265.313	2404.01	0.0163696	25Hz	0.000102
1137	266.613	2402.01	0.0163696	25Hz	0.000102
1138	266.613	2407.01	0.0163696	25Hz	0.000102
1139	266.013	2403.01	0.0163696	25Hz	0.000102
1140	268.713	2401.01	0.0163696	25Hz	0.000102
1141	268.313	2401.01	0.0163696	25Hz	0.000102
1142	268.313	2403.01	0.0163696	25Hz	0.000102
1143	268.713	2400.01	0.0163696	25Hz	0.000102
1144	269.013	2398.01	0.0163696	25Hz	0.000102
1145	270.713	2401.01	0.0163696	25Hz	0.000102
1146	271.713	2400.01	0.0163696	25Hz	0.000102
1147	269.013	2404.01	0.0163696	25Hz	0.000102
1148	270.013	2401.01	0.0163696	25Hz	0.000102
1149	270.313	2402.01	0.0163696	25Hz	0.000102
1150	270.013	2408.01	0.0163696	25Hz	0.000102
1151	270.313	2404.01	0.0163696	25Hz	0.000102
1152	270.013	2399.01	0.0163696	25Hz	0.000102
1153	270.713	2401.01	0.0163696	25Hz	0.000102
1154	270.013	2401.01	0.0163696	25Hz	0.000102
1155	269.013	2400.01	0.0163696	25Hz	0.000102
1156	271.013	2400.01	0.0163696	25Hz	0.000102
1157	271.313	2398.01	0.0163696	25Hz	0.000102
1158	270.013	2401.01	0.0163696	25Hz	0.000102
1159	271.313	2399.01	0.0163696	25Hz	0.000102
1160	270.713	2395.01	0.0163696	25Hz	0.000102
1161	272.413	2403.01	0.0163696	25Hz	0.000102
1162	273.713	2399.01	0.0163696	25Hz	0.000102
1163	272.713	2401.01	0.0163696	25Hz	0.000102
1164	273.713	2399.01	0.0163696	25Hz	0.000102
1165	273.713	2399.01	0.0163696	25Hz	0.000102
1166	273.713	2401.01	0.0163696	25Hz	0.000102
1167	274.713	2402.01	0.0163696	25Hz	0.000102
1168	275.413	2400.01	0.0163696	25Hz	0.000102
1169	274.713	2402.01	0.0163696	25Hz	0.000102
1170	274.413	2402.01	0.0163696	25Hz	0.000102
1171	275.013	2397.01	0.0163696	25Hz	0.000102
1172	275.013	2403.01	0.0163696	25Hz	0.000102
1173	275.013	2399.01	0.0163696	25Hz	0.000102
1174	275.713	2402.01	0.0163696	25Hz	0.000102
1175	275.413	2400.01	0.0163696	25Hz	0.000102
1176	274.713	2398.01	0.0163696	25Hz	0.000102
1177	274.013	2404.01	0.0163696	25Hz	0.000102
1178	275.013	2404.01	0.0163696	25Hz	0.000102
1179	275.013	2398.01	0.0163696	25Hz	0.000102
1180	273.413	2398.01	0.0163696	25Hz	0.000102
1181	274.713	2395.01	0.0163696	25Hz	0.000102
1182	275.413	2400.01	0.0163696	25Hz	0.000102
1183	273.713	2405.01	0.0163696	25Hz	0.000102
1184	275.013	2402.01	0.0163696	25Hz	0.000102
1185	274.013	2403.01	0.0163696	25Hz	0.000102
1186	273.413	2403.01	0.0163696	25Hz	0.000102
1187	275.013	2401.01	0.0163696	25Hz	0.000102
1188	273.713	2400.01	0.0163696	25Hz	0.000102
1189	276.013	2404.01	0.0163696	25Hz	0.000102
1190	275.413	2399.01	0.0163696	25Hz	0.000102
1191	274.713	2401.01	0.0163696	25Hz	0.000102
1192	276.013	2402.01	0.0163696	25Hz	0.000102
1193	275.413	2401.01	0.0163696	25Hz	0.000102
1194	274.013	2404.01	0.0163696	25Hz	0.000102
1195	276.713	2401.01	0.0163696	25Hz	0.000102
1196	274.413	2399.01	0.0163696	25Hz	0.000102
1197	274.413	2403.01	0.0163696	25Hz	0.000102
1198	273.713	2403.01	0.0163696	25Hz	0.000102
1199	275.013	2403.01	0.0163696	25Hz	0.000102
1200	274.413	2405.01	0.0163696	25Hz	0.000102
1201	275.413	2400.01	0.0163696	25Hz	0.000102
1202	274.013	2403.01	0.0163696	25Hz	0.000102
1203	273.413	2403.01	0.0163696	25Hz	0.000102
1204	276.413	2402.01	0.0163696	25Hz	0.000102
1205	274.413	2402.01	0.0163696	25Hz	0.000102
1206	275.013	2404.01	0.0163696	25Hz	0.000102
1207	275.413	2403.01	0.0163696	25Hz	0.000102
1208	272.713	2402.01	0.0163696	25Hz	0.000102
1209	274.413	2403.01	0.0163696	25Hz	0.000102
1210	271.713	2400.01	0.0163696	25Hz	0.000102
1211	272.313	2402.01	0.0163696	25Hz	0.000102
1212	270.713	2404.01	0.0163696	25Hz	0.000102
1213	269.713	2401.01	0.0163696	25Hz	0.000102
1214	271.013	2403.01	0.0163696	25Hz	0.000102
1215	271.713	2400.01	0.0163696	25Hz	0.000102
1216	270.013	2403.01	0.0163696	25Hz	0.000102
1217	272.313	2402.01	0.0163696	25Hz	0.000102
1218	271.713	2403.01	0.0163696	25Hz	0.000102
1219	272.013	2400.01	0.0163696	25Hz	0.000102
1220	272.013	2402.01	0.0163696	25Hz	0.000102
1221	271.013	2399.01	0.0163696	25Hz	0.000102
1222	270.713	2398.01	0.0163696	25Hz	0.000102
1223	269.713	2406.01	0.0163696	25Hz	0.000102
1224	269.713	2395.01	0.0163696	25Hz	0.000102
1225	269.713	2403.01	0.0163696	25Hz	0.000102
1226	270.013	2401.01	0.0163696	25Hz	0.000102
1227	268.713	2401.01	0.0163696	25Hz	0.000102
1228	268.713	2403.01	0.0163696	25Hz	0.000102
1229	268.313	2404.01	0.0163696	25Hz	0.000102
1230	269.713	2399.01	0.0163696	25Hz	0.000102
1231	270.713	2404.01	0.0163696	25Hz	0.000102
1232	269.713	2403.01	0.0163696	25Hz	0.000102
1233	269.013	2399.01	0.0163696	25Hz	0.000102
1234	270.013	2402.01	0.0163696	25Hz	0.000102
1235	269.713	2399.01	0.0163696	25Hz	0.000102
1236	269.713	2402.01	0.0163696	25Hz	0.000102
1237	268.013	2402.01	0.0163696	25Hz	0.000102
1238	267.013	2397.01	0.0163696	25Hz	0.000102
1239	268.313	2400.01	0.0163696	25Hz	0.000102
1240	268.013	2404.01	0.0163696	25Hz	0.000102
1241	267.313	2401.01	0.0163696	25Hz	0.000102
1242	268.013	2405.01	0.0163696	25Hz	0.000102
1243	268.313	2401.01	0.0163696	25Hz	0.000102
1244	267.313	2400.01	0.0163696	25Hz	0.000102
1245	268.013	2404.01	0.0163696	25Hz	0.000102
1246	268.313	2401.01	0.0163696	25Hz	0.000102
1247	267.013	2405.01	0.0163696	25Hz	0.000102
1248	268.713	2404.01	0.0163696	25Hz	0.000102
1249	269.013	2398.01	0.0163696	25Hz	0.000102
1250	268.713	2405.01	0.0163696	25Hz	0.000102
1251	268.013	2398.01	0.0163696	25Hz	0.000102
1252	268.713	2399.01	0.0163696	25Hz	0.000102
1253	268.013	2399.01	0.0163696	25Hz	0.000102
1254	268.013	2398.01	0.0163696	25Hz	0.000102
1255	267.613	2404.01	0.0163696	25Hz	0.000102
1256	268.013	2404.01	0.0163696	25Hz	0.000102
1257	268.713	2397.01	0.0163696	25Hz	0.000102
1258	270.313	2402.01	0.0163696	25Hz	0.000102
1259	270.013	2402.01	0.0163696	25Hz	0.000102
1260	268.313	2404.01	0.0163696	25Hz	0.000102
1261	268.713	2400.01	0.0163696	25Hz	0.000102
1262	270.313	2404.01	0.0163696	25Hz	0.000102
1263	269.313	2400.01	0.0163696	25Hz	0.000102
1264	270.013	2400.01	0.0163696	25Hz	0.000102
1265	271.013	2401.01	0.0163696	25Hz	0.000102
1266	269.313	2403.01	0.0163696	25Hz	0.000102
1267	269.313	2404.01	0.0163696	25Hz	0.000102
1268	270.013	2398.01	0.0163696	25Hz	0.000102
1269	270.013	2403.01	0.0163696	25Hz	0.000102
1270	270.713	2403.01	0.0163696	25Hz	0.000102
1271	269.313	2403.01	0.0163696	25Hz	0.000102
1272	268.713	2403.01	0.0163696	25Hz	0.000102
1273	270.013	2401.01	0.0163696	25Hz	0.000102
1274	271.313	2402.01	0.0163696	25Hz	0.000102
1275	270.013	2402.01	0.0163696	25Hz	0.000102
1276	269.313	2400.01	0.0163696	25Hz	0.000102
1277	268.013	2397.01	0.0163696	25Hz	0.000102
1278	268.713	2398.01	0.0163696	25Hz	0.000102
1279	269.713	2402.01	0.0163696	25Hz	0.000102
1280	269.013	2402.01	0.0163696	25Hz	0.000102
1281	83.5959	1448.14	0.0139422	30Hz	0.000174
1282	85.2959	1422.14	0.0139422	30Hz	0.000174
1283	81.2959	1446.14	0.0139422	30Hz	0.000174
1284	80.8959	1457.14	0.0139422	30Hz	0.000174
1285	81.2959	1448.14	0.0139422	30Hz	0.000174
1286	83.5959	1450.14	0.0139422	30Hz	0.000174
1287	83.2959	1445.14	0.0139422	30Hz	0.000174
1288	89.6959	1425.14	0.0139422	30Hz	0.000174
1289	83.9959	1442.14	0.0139422	30Hz	0.000174
1290	84.5959	1429.14	0.0139422	30Hz	0.000174
1291	86.2959	1417.14	0.0139422	30Hz	0.000174
1292	87.9959	1420.14	0.0139422	30Hz	0.000174
1293	86.6959	1428.14	0.0139422	30Hz	0.000174
1294	82.2959	1446.14	0.0139422	30Hz	0.000174
1295	81.5959	1449.14	0.0139422	30Hz	0.000174
1296	88.2959	1418.14	0.0139422	30Hz	0.000174
1297	89.6959	1442.14	0.0139422	30Hz	0.000174
1298	83.9959	1435.14	0.0139422	30Hz	0.000174
1299	85.2959	1449.14	0.0139422	30Hz	0.000174
1300	86.2959	1449.14	0.0139422	30Hz	0.000174
1301	85.2959	1456.14	0.0139422	30Hz	0.000174
1302	87.6959	1438.14	0.0139422	30Hz	0.000174
1303	91.6959	1434.14	0.0139422	30Hz	0.000174
1304	89.9959	1440.59	0.0139422	30Hz	0.000174
1305	87.9959	1458.63	0.0139422	30Hz	0.000174
1306	81.5959	1486.33	0.0139422	30Hz	0.000174
1307	85.2959	1521.77	0.0139422	30Hz	0.000174
1308	90.2959	1563.01	0.0139422	30Hz	0.000174
1309	90.6959	1608.11	0.0139422	30Hz	0.000174
1310	86.6959	1655.14	0.0139422	30Hz	0.000174
1311	85.9959	1702.18	0.0139422	30Hz	0.000174
1312	83.9959	1747.28	0.0139422	30Hz	0.000174
1313	83.5959	1788.52	0.0139422	30Hz	0.000174
1314	90.6959	1823.96	0.0139422	30Hz	0.000174
1315	83.9959	1851.66	0.0139422	30Hz	0.000174
1316	80.8959	1869.7	0.0139422	30Hz	0.000174
1317	83.9959	1876.14	0.0139422	30Hz	0.000174
1318	89.6959	1871.14	0.0139422	30Hz	0.000174
1319	82.9959	1877.14	0.0139422	30Hz	0.000174
1320	85.9959	1873.14	0.0139422	30Hz	0.000174
1321	85.5959	1859.14	0.0139422	30Hz	0.000174
1322	85.9959	1864.14	0.0139422	30Hz	0.000174
1323	89.6959	1886.14	0.0139422	30Hz	0.000174
1324	85.5959	1854.14	0.0139422	30Hz	0.000174
1325	85.5959	1891.14	0.0139422	30Hz	0.000174
1326	90.9959	1863.14	0.0139422	30Hz	0.000174
1327	92.6959	1875.14	0.0139422	30Hz	0.000174
1328	85.2959	1864.14	0.0139422	30Hz	0.000174
1329	79.5959	1869.14	0.0139422	30Hz	0.000174
1330	86.6959	1883.14	0.0139422	30Hz	0.000174
1331	84.9959	1857.14	0.0139422	30Hz	0.000174
1332	80.8959	1881.14	0.0139422	30Hz	0.000174
1333	83.9959	1864.14	0.0139422	30Hz	0.000174
1334	87.2959	1841.14	0.0139422	30Hz	0.000174
1335	84.5959	1872.19	0.0139422	30Hz	0.000174
1336	83.9959	1943.85	0.0139422	30Hz	0.000174
1337	81.5959	2023.91	0.0139422	30Hz	0.000174
1338	84.5959	2080.14	0.0139422	30Hz	0.000174
1339	86.6959	2106.14	0.0139422	30Hz	0.000174
1340	81.2959	2094.14	0.0139422	30Hz	0.000174
1341	81.2959	2118.14	0.0139422	30Hz	0.000174
1342	88.9959	2091.14	0.0139422	30Hz	0.000174
1343	91.9959	2067.14	0.0139422	30Hz	0.000174
1344	85.5959	2075.14	0.0139422	30Hz	0.000174
1345	86.9959	2077.14	0.0139422	30Hz	0.000174
1346	89.9959	2070.14	0.0139422	30Hz	0.000174
1347	87.6959	2082.14	0.0139422	30Hz	0.000174
1348	83.9959	2106.14	0.0139422	30Hz	0.000174
1349	85.2959	2063.14	0.0139422	30Hz	0.000174
1350	87.2959	2069.14	0.0139422	30Hz	0.000174
1351	86.6959	2070.14	0.0139422	30Hz	0.000174
1352	84.9959	2061.14	0.0139422	30Hz	0.000174
1353	84.2959	2074.14	0.0139422	30Hz	0.000174
1354	86.2959	2059.14	0.0139422	30Hz	0.000174
1355	88.2959	2054.14	0.0139422	30Hz	0.000174
1356	84.5959	2054.14	0.0139422	30Hz	0.000174
1357	83.2959	2041.14	0.0139422	30Hz	0.000174
1358	86.2959	2038.14	0.0139422	30Hz	0.000174
1359	88.2959	2017.14	0.0139422	30Hz	0.000174
1360	85.9959	2047.14	0.0139422	30Hz	0.000174
1361	83.5959	2060.14	0.0139422	30Hz	0.000174
1362	89.6959	2020.14	0.0139422	30Hz	0.000174
1363	89.2959	2033.14	0.0139422	30Hz	0.000174
1364	88.9959	2061.14	0.0139422	30Hz	0.000174
1365	88.9959	2077.14	0.0139422	30Hz	0.000174
1366	88.6959	2070.14	0.0139422	30Hz	0.000174
1367	86.2959	2061.14	0.0139422	30Hz	0.000174
1368	87.2959	2041.14	0.0139422	30Hz	0.000174
1369	88.9959	2043.14	0.0139422	30Hz	0.000174
1370	86.6959	2049.14	0.0139422	30Hz	0.000174
1371	87.9959	2069.14	0.0139422	30Hz	0.000174
1372	86.6959	2059.14	0.0139422	30Hz	0.000174
1373	88.2959	2034.14	0.0139422	30Hz	0.000174
1374	91.9959	2023.14	0.0139422	30Hz	0.000174
1375	91.3959	2047.14	0.0139422	30Hz	0.000174
1376	84.2959	2057.14	0.0139422	30Hz	0.000174
1377	84.5959	2073.14	0.0139422	30Hz	0.000174
1378	90.6959	2044.14	0.0139422	30Hz	0.000174
1379	92.9959	2021.14	0.0139422	30Hz	0.000174
1380	88.2959	2068.14	0.0139422	30Hz	0.000174
1381	85.2959	2055.14	0.0139422	30Hz	0.000174
1382	85.5959	2039.14	0.0139422	30Hz	0.000174
1383	87.2959	2049.14	0.0139422	30Hz	0.000174
1384	86.6959	2056.14	0.0139422	30Hz	0.000174
1385	84.9959	2065.14	0.0139422	30Hz	0.000174
1386	84.5959	2052.14	0.0139422	30Hz	0.000174
1387	88.2959	2045.14	0.0139422	30Hz	0.000174
1388	88.6959	2067.14	0.0139422	30Hz	0.000174
1389	86.2959	2090.14	0.0139422	30Hz	0.000174
1390	85.9959	2064.14	0.0139422	30Hz	0.000174
1391	87.2959	2023.43	0.0139422	30Hz	0.000174
1392	84.9959	1997.14	0.0139422	30Hz	0.000174
1393	83.5959	2017.14	0.0139422	30Hz	0.000174
1394	91.9959	2006.11	0.0139422	30Hz	0.000174
1395	85.5959	1977.96	0.0139422	30Hz	0.000174
1396	88.2959	1940.14	0.0139422	30Hz	0.000174
1397	89.9959	1900.1	0.0139422	30Hz	0.000174
1398	84.9959	1865.29	0.0139422	30Hz	0.000174
1399	83.2959	1843.14	0.0139422	30Hz	0.000174
1400	86.2959	1833.14	0.0139422	30Hz	0.000174
1401	89.2959	1800.1	0.0139422	30Hz	0.000174
1402	85.5959	1774.14	0.0139422	30Hz	0.000174
1403	81.8959	1783.14	0.0139422	30Hz	0.000174
1404	91.6959	1760.14	0.0139422	30Hz	0.000174
1405	83.2959	1770.14	0.0139422	30Hz	0.000174
1406	89.2959	1738.64	0.0139422	30Hz	0.000174
1407	90.6959	1707.14	0.0139422	30Hz	0.000174
1408	86.6959	1707.14	0.0139422	30Hz	0.000174
1409	86.2959	1695.14	0.0139422	30Hz	0.000174
1410	84.5959	1724.14	0.0139422	30Hz	0.000174
1411	85.2959	1689.14	0.0139422	30Hz	0.000174
1412	90.9959	1740.14	0.0139422	30Hz	0.000174
1413	88.6959	1711.14	0.0139422	30Hz	0.000174
1414	87.2959	1718.14	0.0139422	30Hz	0.000174
1415	87.6959	1703.14	0.0139422	30Hz	0.000174
1416	87.6959	1697.14	0.0139422	30Hz	0.000174
1417	89.9959	1695.14	0.0139422	30Hz	0.000174
1418	91.3959	1700.14	0.0139422	30Hz	0.000174
1419	87.9959	1705.14	0.0139422	30Hz	0.000174
1420	93.9959	1693.14	0.0139422	30Hz	0.000174
1421	86.6959	1727.14	0.0139422	30Hz	0.000174
1422	88.2959	1685.14	0.0139422	30Hz	0.000174
1423	90.6959	1697.14	0.0139422	30Hz	0.000174
1424	84.2959	1720.14	0.0139422	30Hz	0.000174
1425	85.9959	1702.14	0.0139422	30Hz	0.000174
1426	89.9959	1722.14	0.0139422	30Hz	0.000174
1427	90.2959	1716.14	0.0139422	30Hz	0.000174
1428	87.9959	1721.14	0.0139422	30Hz	0.000174
1429	90.2959	1695.14	0.0139422	30Hz	0.000174
1430	88.6959	1701.14	0.0139422	30Hz	0.000174
1431	89.6959	1701.14	0.0139422	30Hz	0.000174
1432	87.9959	1730.14	0.0139422	30Hz	0.000174
1433	92.9959	1749.14	0.0139422	30Hz	0.000174
1434	90.2959	1717.14	0.0139422	30Hz	0.000174
1435	91.6959	1717.14	0.0139422	30Hz	0.000174
1436	86.6959	1730.14	0.0139422	30Hz	0.000174
1437	85.9959	1676.14	0.0139422	30Hz	0.000174
1438	88.2959	1714.14	0.0139422	30Hz	0.000174
1439	84.9959	1729.14	0.0139422	30Hz	0.000174
1440	86.9959	1721.14	0.0139422	30Hz	0.000174
1441	90.9959	1723.14	0.0139422	30Hz	0.000174
1442	87.9959	1717.14	0.0139422	30Hz	0.000174
1443	88.2959	1698.14	0.0139422	30Hz	0.000174
1444	90.6959	1716.14	0.0139422	30Hz	0.000174
1445	85.9959	1715.14	0.0139422	30Hz	0.000174
1446	88.6959	1707.14	0.0139422	30Hz	0.000174
1447	91.6959	1680.14	0.0139422	30Hz	0.000174
1448	88.6959	1704.14	0.0139422	30Hz	0.000174
1449	84.5959	1688.14	0.0139422	30Hz	0.000174
1450	88.2959	1690.14	0.0139422	30Hz	0.000174
1451	85.5959	1711.14	0.0139422	30Hz	0.000174
1452	82.9959	1700.14	0.0139422	30Hz	0.000174
1453	83.5959	1702.14	0.0139422	30Hz	0.000174
1454	84.2959	1709.14	0.0139422	30Hz	0.000174
1455	84.2959	1703.14	0.0139422	30Hz	0.000174
1456	83.2959	1700.14	0.0139422	30Hz	0.000174
1457	86.6959	1683.14	0.0139422	30Hz	0.000174
1458	86.2959	1707.14	0.0139422	30Hz	0.000174
1459	82.9959	1707.14	0.0139422	30Hz	0.000174
1460	84.5959	1702.14	0.0139422	30Hz	0.000174
1461	88.9959	1676.14	0.0139422	30Hz	0.000174
1462	88.2959	1697.14	0.0139422	30Hz	0.000174
1463	86.9959	1713.14	0.0139422	30Hz	0.000174
1464	87.6959	1702.14	0.0139422	30Hz	0.000174
1465	86.2959	1681.14	0.0139422	30Hz	0.000174
1466	83.5959	1696.14	0.0139422	30Hz	0.000174
1467	87.9959	1671.14	0.0139422	30Hz	0.000174
1468	85.9959	1675.14	0.0139422	30Hz	0.000174
1469	86.6959	1686.14	0.0139422	30Hz	0.000174
1470	85.5959	1691.14	0.0139422	30Hz	0.000174
1471	82.9959	1691.14	0.0139422	30Hz	0.000174
1472	82.2959	1692.14	0.0139422	30Hz	0.000174
1473	81.2959	1698.14	0.0139422	30Hz	0.000174
1474	87.6959	1661.14	0.0139422	30Hz	0.000174
1475	87.6959	1690.14	0.0139422	30Hz	0.000174
1476	89.6959	1690.14	0.0139422	30Hz	0.000174
1477	85.9959	1708.14	0.0139422	30Hz	0.000174
1478	81.2959	1700.14	0.0139422	30Hz	0.000174
1479	82.2959	1713.14	0.0139422	30Hz	0.000174
1480	84.2959	1704.14	0.0139422	30Hz	0.000174
1481	86.2959	1701.14	0.0139422	30Hz	0.000174
1482	86.6959	1691.14	0.0139422	30Hz	0.000174
1483	85.5959	1687.14	0.0139422	30Hz	0.000174
1484	87.2959	1696.14	0.0139422	30Hz	0.000174
1485	83.2959	1715.14	0.0139422	30Hz	0.000174
1486	80.5959	1730.14	0.0139422	30Hz	0.000174
1487	81.5959	1719.14	0.0139422	30Hz	0.000174
1488	81.2959	1733.14	0.0139422	30Hz	0.000174
1489	81.5959	1720.14	0.0139422	30Hz	0.000174
1490	80.8959	1730.14	0.0139422	30Hz	0.000174
1491	83.2959	1724.14	0.0139422	30Hz	0.000174
1492	92.3959	1688.14	0.0139422	30Hz	0.000174
1493	89.6959	1708.14	0.0139422	30Hz	0.000174
1494	88.6959	1709.14	0.0139422	30Hz	0.000174
1495	81.2959	1721.14	0.0139422	30Hz	0.000174
1496	85.5959	1701.14	0.0139422	30Hz	0.000174
1497	83.5959	1718.14	0.0139422	30Hz	0.000174
1498	83.2959	1718.14	0.0139422	30Hz	0.000174
1499	81.5959	1711.14	0.0139422	30Hz	0.000174
1500	84.9959	1737.14	0.0139422	30Hz	0.000174
1501	84.5959	1725.14	0.0139422	30Hz	0.000174
1502	87.6959	1699.14	0.0139422	30Hz	0.000174
1503	85.9959	1701.14	0.0139422	30Hz	0.000174
1504	81.8959	1716.14	0.0139422	30Hz	0.000174
1505	82.2959	1714.14	0.0139422	30Hz	0.000174
1506	81.2959	1714.14	0.0139422	30Hz	0.000174
1507	81.2959	1707.14	0.0139422	30Hz	0.000174
1508	80.2959	1725.14	0.0139422	30Hz	0.000174
1509	81.5959	1697.14	0.0139422	30Hz	0.000174
1510	84.2959	1688.14	0.0139422	30Hz	0.000174
1511	81.8959	1700.14	0.0139422	30Hz	0.000174
1512	81.8959	1731.14	0.0139422	30Hz	0.000174
1513	83.9959	1691.14	0.0139422	30Hz	0.000174
1514	84.9959	1747.64	0.0139422	30Hz	0.000174
1515	83.9959	1804.14	0.0139422	30Hz	0.000174
1516	77.5959	1784.14	0.0139422	30Hz	0.000174
1517	78.8959	1755.14	0.0139422	30Hz	0.000174
1518	79.5959	1751.14	0.0139422	30Hz	0.000174
1519	77.8959	1745.14	0.0139422	30Hz	0.000174
1520	81.5959	1721.14	0.0139422	30Hz	0.000174
1521	83.2959	1705.14	0.0139422	30Hz	0.000174
1522	86.6959	1714.14	0.0139422	30Hz	0.000174
1523	82.2959	1695.14	0.0139422	30Hz	0.000174
1524	81.5959	1716.14	0.0139422	30Hz	0.000174
1525	80.8959	1726.14	0.0139422	30Hz	0.000174
1526	81.2959	1712.14	0.0139422	30Hz	0.000174
1527	80.8959	1701.14	0.0139422	30Hz	0.000174
1528	78.8959	1711.14	0.0139422	30Hz	0.000174
1529	75.5959	1729.14	0.0139422	30Hz	0.000174
1530	78.2959	1699.14	0.0139422	30Hz	0.000174
1531	76.5959	1702.14	0.0139422	30Hz	0.000174
1532	83.2959	1711.14	0.0139422	30Hz	0.000174
1533	82.2959	1730.14	0.0139422	30Hz	0.000174
1534	81.2959	1713.14	0.0139422	30Hz	0.000174
1535	79.2959	1732.14	0.0139422	30Hz	0.000174
1536	83.5959	1724.14	0.0139422	30Hz	0.000174
1537	80.2959	1715.14	0.0139422	30Hz	0.000174
1538	75.5959	1738.14	0.0139422	30Hz	0.000174
1539	78.2959	1735.14	0.0139422	30Hz	0.000174
1540	79.2959	1737.14	0.0139422	30Hz	0.000174
1541	77.8959	1746.14	0.0139422	30Hz	0.000174
1542	74.5959	1768.14	0.0139422	30Hz	0.000174
1543	79.8959	1746.14	0.0139422	30Hz	0.000174
1544	83.9959	1754.14	0.0139422	30Hz	0.000174
1545	76.9259	1734.14	0.0139422	30Hz	0.000174
1546	69.8559	1745.14	0.0139422	30Hz	0.000174
1547	73.8959	1740.14	0.0139422	30Hz	0.000174
1548	75.5959	1722.14	0.0139422	30Hz	0.000174
1549	74.1959	1725.14	0.0139422	30Hz	0.000174
1550	79.2959	1706.14	0.0139422	30Hz	0.000174
1551	75.8959	1710.14	0.0139422	30Hz	0.000174
1552	75.8959	1728.14	0.0139422	30Hz	0.000174
1553	77.1959	1723.14	0.0139422	30Hz	0.000174
1554	79.5959	1723.14	0.0139422	30Hz	0.000174
1555	81.5959	1729.14	0.0139422	30Hz	0.000174
1556	79.5959	1718.14	0.0139422	30Hz	0.000174
1557	77.5959	1722.14	0.0139422	30Hz	0.000174
1558	75.1959	1754.14	0.0139422	30Hz	0.000174
1559	75.5959	1750.14	0.0139422	30Hz	0.000174
1560	73.8959	1744.14	0.0139422	30Hz	0.000174
1561	72.1959	1740.14	0.0139422	30Hz	0.000174
1562	72.8959	1736.14	0.0139422	30Hz	0.000174
1563	72.1959	1715.14	0.0139422	30Hz	0.000174
1564	69.8559	1723.14	0.0139422	30Hz	0.000174
1565	70.1959	1716.14	0.0139422	30Hz	0.000174
1566	73.5959	1713.14	0.0139422	30Hz	0.000174
1567	76.8959	1721.14	0.0139422	30Hz	0.000174
1568	80.2959	1732.14	0.0139422	30Hz	0.000174
1569	79.5959	1725.14	0.0139422	30Hz	0.000174
1570	77.5959	1742.14	0.0139422	30Hz	0.000174
1571	75.8959	1728.14	0.0139422	30Hz	0.000174
1572	77.1959	1721.14	0.0139422	30Hz	0.000174
1573	73.8959	1743.14	0.0139422	30Hz	0.000174
1574	75.5959	1744.14	0.0139422	30Hz	0.000174
1575	70.8959	1742.14	0.0139422	30Hz	0.000174
1576	70.4959	1725.14	0.0139422	30Hz	0.000174
1577	71.8959	1715.14	0.0139422	30Hz	0.000174
1578	77.5959	1703.14	0.0139422	30Hz	0.000174
1579	74.1959	1732.14	0.0139422	30Hz	0.000174
1580	77.5959	1715.14	0.0139422	30Hz	0.000174
1581	74.8959	1727.14	0.0139422	30Hz	0.000174
1582	74.8959	1751.14	0.0139422	30Hz	0.000174
1583	77.5959	1735.14	0.0139422	30Hz	0.000174
1584	76.8959	1719.14	0.0139422	30Hz	0.000174
1585	77.1959	1732.14	0.0139422	30Hz	0.000174
1586	70.1959	1731.14	0.0139422	30Hz	0.000174
1587	75.8959	1746.14	0.0139422	30Hz	0.000174
1588	72.8959	1735.14	0.0139422	30Hz	0.000174
1589	80.8959	1703.14	0.0139422	30Hz	0.000174
1590	81.2959	1717.14	0.0139422	30Hz	0.000174
1591	75.5959	1754.14	0.0139422	30Hz	0.000174
1592	82.2959	1733.14	0.0139422	30Hz	0.000174
1593	74.8959	1741.14	0.0139422	30Hz	0.000174
1594	74.8959	1726.14	0.0139422	30Hz	0.000174
1595	71.4959	1735.14	0.0139422	30Hz	0.000174
1596	80.2959	1708.14	0.0139422	30Hz	0.000174
1597	77.8959	1710.14	0.0139422	30Hz	0.000174
1598	78.8959	1708.14	0.0139422	30Hz	0.000174
1599	80.2959	1708.14	0.0139422	30Hz	0.000174
1600	77.8959	1741.14	0.0139422	30Hz	0.000174
1601	44.6449	2399.85	0.201949	35Hz	1.8e-05
1602	47.3349	2400.85	0.201949	35Hz	1.8e-05
1603	48.3349	2417.85	0.201949	35Hz	1.8e-05
1604	43.3049	2396.85	0.201949	35Hz	1.8e-05
1605	45.9849	2423.85	0.201949	35Hz	1.8e-05
1606	46.3249	2392.85	0.201949	35Hz	1.8e-05
1607	44.6449	2433.85	0.201949	35Hz	1.8e-05
1608	46.9949	2396.85	0.201949	35Hz	1.8e-05
1609	46.6549	2394.85	0.201949	35Hz	1.8e-05
1610	46.6549	2416.85	0.201949	35Hz	1.8e-05
1611	45.9849	2412.85	0.201949	35Hz	1.8e-05
1612	44.9749	2429.85	0.201949	35Hz	1.8e-05
1613	46.6549	2380.85	0.201949	35Hz	1.8e-05
1614	46.6549	2409.85	0.201949	35Hz	1.8e-05
1615	45.6549	2385.85	0.201949	35Hz	1.8e-05
1616	47.6649	2396.85	0.201949	35Hz	1.8e-05
1617	47.6649	2393.85	0.201949	35Hz	1.8e-05
1618	44.6449	2421.85	0.201949	35Hz	1.8e-05
1619	44.6449	2418.85	0.201949	35Hz	1.8e-05
1620	44.9749	2415.85	0.201949	35Hz	1.8e-05
1621	46.6549	2386.85	0.201949	35Hz	1.8e-05
1622	44.6449	2419.85	0.201949	35Hz	1.8e-05
1623	45.6549	2394.85	0.201949	35Hz	1.8e-05
1624	48.0049	2393.85	0.201949	35Hz	1.8e-05
1625	47.3349	2390.85	0.201949	35Hz	1.8e-05
1626	50.6849	2393.85	0.201949	35Hz	1.8e-05
1627	48.6749	2403.85	0.201949	35Hz	1.8e-05
1628	49.6849	2404.85	0.201949	35Hz	1.8e-05
1629	45.6549	2412.85	0.201949	35Hz	1.8e-05
1630	46.6549	2417.69	0.201949	35Hz	1.8e-05
1631	45.9849	2421.38	0.201949	35Hz	1.8e-05
1632	45.9849	2422.85	0.201949	35Hz	1.8e-05
1633	46.3249	2404.85	0.201949	35Hz	1.8e-05
1634	46.3249	2399.85	0.201949	35Hz	1.8e-05
1635	47.3349	2425.85	0.201949	35Hz	1.8e-05
1636	46.6549	2425.16	0.201949	35Hz	1.8e-05
1637	45.6549	2423.36	0.201949	35Hz	1.8e-05
1638	44.9749	2420.85	0.201949	35Hz	1.8e-05
1639	45.9849	2415.85	0.201949	35Hz	1.8e-05
1640	48.3349	2401.85	0.201949	35Hz	1.8e-05
1641	47.3349	2400.85	0.201949	35Hz	1.8e-05
1642	45.6549	2410.85	0.201949	35Hz	1.8e-05
1643	46.3249	2395.85	0.201949	35Hz	1.8e-05
1644	50.6849	2392.85	0.201949	35Hz	1.8e-05
1645	47.3349	2403.85	0.201949	35Hz	1.8e-05
1646	45.9849	2413.85	0.201949	35Hz	1.8e-05
1647	46.9949	2386.85	0.201949	35Hz	1.8e-05
1648	45.6549	2425.85	0.201949	35Hz	1.8e-05
1649	44.6449	2423.85	0.201949	35Hz	1.8e-05
1650	44.9749	2402.85	0.201949	35Hz	1.8e-05
1651	45.6549	2400.85	0.201949	35Hz	1.8e-05
1652	47.3349	2409.85	0.201949	35Hz	1.8e-05
1653	44.9749	2425.85	0.201949	35Hz	1.8e-05
1654	48.6749	2413.85	0.201949	35Hz	1.8e-05
1655	47.3349	2408.85	0.201949	35Hz	1.8e-05
1656	47.6649	2424.85	0.201949	35Hz	1.8e-05
1657	48.6749	2404.85	0.201949	35Hz	1.8e-05
1658	46.3249	2423.85	0.201949	35Hz	1.8e-05
1659	46.9949	2421.85	0.201949	35Hz	1.8e-05
1660	46.3249	2427.85	0.201949	35Hz	1.8e-05
1661	46.6549	2424.85	0.201949	35Hz	1.8e-05
1662	48.0049	2409.85	0.201949	35Hz	1.8e-05
1663	46.3249	2430.85	0.201949	35Hz	1.8e-05
1664	45.9849	2424.85	0.201949	35Hz	1.8e-05
1665	49.6849	2416.85	0.201949	35Hz	1.8e-05
1666	46.9949	2410.85	0.201949	35Hz	1.8e-05
1667	44.9749	2423.85	0.201949	35Hz	1.8e-05
1668	47.6649	2408.85	0.201949	35Hz	1.8e-05
1669	46.6549	2409.85	0.201949	35Hz	1.8e-05
1670	47.3349	2422.85	0.201949	35Hz	1.8e-05
1671	47.6649	2413.85	0.201949	35Hz	1.8e-05
1672	46.6549	2391.85	0.201949	35Hz	1.8e-05
1673	48.0049	2407.85	0.201949	35Hz	1.8e-05
1674	45.9849	2433.85	0.201949	35Hz	1.8e-05
1675	47.3349	2409.85	0.201949	35Hz	1.8e-05
1676	46.9949	2403.85	0.201949	35Hz	1.8e-05
1677	44.9749	2401.85	0.201949	35Hz	1.8e-05
1678	45.9849	2430.85	0.201949	35Hz	1.8e-05
1679	46.9949	2419.85	0.201949	35Hz	1.8e-05
1680	46.6549	2401.85	0.201949	35Hz	1.8e-05
1681	48.0049	2427.85	0.201949	35Hz	1.8e-05
1682	45.6549	2411.85	0.201949	35Hz	1.8e-05
1683	48.0049	2390.85	0.201949	35Hz	1.8e-05
1684	49.6849	2420.85	0.201949	35Hz	1.8e-05
1685	49.0049	2413.85	0.201949	35Hz	1.8e-05
1686	48.6749	2395.85	0.201949	35Hz	1.8e-05
1687	46.9949	2405.85	0.201949	35Hz	1.8e-05
1688	48.0049	2419.85	0.201949	35Hz	1.8e-05
1689	47.6649	2427.85	0.201949	35Hz	1.8e-05
1690	46.6549	2431.8	0.201949	35Hz	1.8e-05
1691	48.0049	2434.98	0.201949	35Hz	1.8e-05
1692	49.0049	2437.08	0.201949	35Hz	1.8e-05
1693	48.0049	2437.85	0.201949	35Hz	1.8e-05
1694	48.3349	2406.85	0.201949	35Hz	1.8e-05
1695	45.9849	2436.85	0.201949	35Hz	1.8e-05
1696	49.0049	2424.85	0.201949	35Hz	1.8e-05
1697	47.3349	2418.85	0.201949	35Hz	1.8e-05
1698	46.9949	2424.85	0.201949	35Hz	1.8e-05
1699	47.6649	2435.85	0.201949	35Hz	1.8e-05
1700	46.3249	2424.85	0.201949	35Hz	1.8e-05
1701	48.3349	2403.85	0.201949	35Hz	1.8e-05
1702	47.6649	2416.85	0.201949	35Hz	1.8e-05
1703	48.0049	2407.85	0.201949	35Hz	1.8e-05
1704	47.6649	2414.85	0.201949	35Hz	1.8e-05
1705	46.3249	2410.85	0.201949	35Hz	1.8e-05
1706	48.3349	2418.85	0.201949	35Hz	1.8e-05
1707	49.0049	2393.85	0.201949	35Hz	1.8e-05
1708	49.0049	2419.85	0.201949	35Hz	1.8e-05
1709	46.3249	2425.85	0.201949	35Hz	1.8e-05
1710	47.6649	2422.85	0.201949	35Hz	1.8e-05
1711	50.3549	2419.85	0.201949	35Hz	1.8e-05
1712	48.3349	2413.85	0.201949	35Hz	1.8e-05
1713	46.6549	2421.85	0.201949	35Hz	1.8e-05
1714	48.6749	2407.85	0.201949	35Hz	1.8e-05
1715	46.6549	2419.85	0.201949	35Hz	1.8e-05
1716	47.3349	2426.85	0.201949	35Hz	1.8e-05
1717	47.3349	2419.85	0.201949	35Hz	1.8e-05
1718	46.9949	2408.85	0.201949	35Hz	1.8e-05
1719	46.3249	2419.85	0.201949	35Hz	1.8e-05
1720	45.9849	2404.85	0.201949	35Hz	1.8e-05
1721	45.3149	2415.85	0.201949	35Hz	1.8e-05
1722	46.3249	2415.85	0.201949	35Hz	1.8e-05
1723	48.6749	2413.85	0.201949	35Hz	1.8e-05
1724	44.6449	2425.85	0.201949	35Hz	1.8e-05
1725	45.3149	2436.85	0.201949	35Hz	1.8e-05
1726	48.6749	2403.85	0.201949	35Hz	1.8e-05
1727	45.9849	2412.85	0.201949	35Hz	1.8e-05
1728	45.6549	2406.85	0.201949	35Hz	1.8e-05
1729	46.3249	2394.85	0.201949	35Hz	1.8e-05
1730	46.9949	2420.85	0.201949	35Hz	1.8e-05
1731	48.0049	2402.85	0.201949	35Hz	1.8e-05
1732	48.0049	2420.85	0.201949	35Hz	1.8e-05
1733	46.3249	2422.85	0.201949	35Hz	1.8e-05
1734	46.9949	2397.85	0.201949	35Hz	1.8e-05
1735	50.0149	2386.85	0.201949	35Hz	1.8e-05
1736	46.6549	2415.85	0.201949	35Hz	1.8e-05
1737	45.9849	2414.85	0.201949	35Hz	1.8e-05
1738	45.9849	2422.85	0.201949	35Hz	1.8e-05
1739	46.3249	2417.85	0.201949	35Hz	1.8e-05
1740	48.3349	2424.85	0.201949	35Hz	1.8e-05
1741	46.9949	2415.85	0.201949	35Hz	1.8e-05
1742	45.6549	2398.85	0.201949	35Hz	1.8e-05
1743	44.6449	2401.85	0.201949	35Hz	1.8e-05
1744	48.6749	2408.85	0.201949	35Hz	1.8e-05
1745	46.3249	2408.85	0.201949	35Hz	1.8e-05
1746	46.9949	2402.85	0.201949	35Hz	1.8e-05
1747	46.6549	2426.85	0.201949	35Hz	1.8e-05
1748	48.0049	2419.85	0.201949	35Hz	1.8e-05
1749	47.3349	2427.85	0.201949	35Hz	1.8e-05
1750	46.6549	2415.85	0.201949	35Hz	1.8e-05
1751	48.0049	2421.85	0.201949	35Hz	1.8e-05
1752	47.3349	2410.85	0.201949	35Hz	1.8e-05
1753	45.9849	2396.85	0.201949	35Hz	1.8e-05
1754	49.3449	2413.85	0.201949	35Hz	1.8e-05
1755	47.6649	2393.85	0.201949	35Hz	1.8e-05
1756	45.9849	2406.85	0.201949	35Hz	1.8e-05
1757	46.6549	2394.85	0.201949	35Hz	1.8e-05
1758	45.9849	2421.85	0.201949	35Hz	1.8e-05
1759	44.6449	2412.85	0.201949	35Hz	1.8e-05
1760	46.3249	2413.85	0.201949	35Hz	1.8e-05
1761	45.9849	2439.85	0.201949	35Hz	1.8e-05
1762	45.9849	2420.85	0.201949	35Hz	1.8e-05
1763	48.6749	2417.85	0.201949	35Hz	1.8e-05
1764	44.6449	2404.85	0.201949	35Hz	1.8e-05
1765	43.9749	2431.85	0.201949	35Hz	1.8e-05
1766	47.6649	2418.85	0.201949	35Hz	1.8e-05
1767	43.3049	2415.85	0.201949	35Hz	1.8e-05
1768	45.3149	2381.85	0.201949	35Hz	1.8e-05
1769	47.3349	2428.85	0.201949	35Hz	1.8e-05
1770	47.3349	2385.85	0.201949	35Hz	1.8e-05
1771	46.9949	2405.35	0.201949	35Hz	1.8e-05
1772	43.9749	2424.85	0.201949	35Hz	1.8e-05
1773	45.9849	2409.85	0.201949	35Hz	1.8e-05
1774	45.6549	2400.85	0.201949	35Hz	1.8e-05
1775	45.3149	2429.85	0.201949	35Hz	1.8e-05
1776	45.3149	2404.85	0.201949	35Hz	1.8e-05
1777	47.3349	2405.85	0.201949	35Hz	1.8e-05
1778	45.3149	2417.85	0.201949	35Hz	1.8e-05
1779	46.6549	2403.85	0.201949	35Hz	1.8e-05
1780	46.9949	2428.85	0.201949	35Hz	1.8e-05
1781	46.3249	2406.85	0.201949	35Hz	1.8e-05
1782	43.9749	2418.85	0.201949	35Hz	1.8e-05
1783	44.9749	2427.85	0.201949	35Hz	1.8e-05
1784	46.3249	2415.85	0.201949	35Hz	1.8e-05
1785	44.3049	2386.85	0.201949	35Hz	1.8e-05
1786	46.6549	2424.85	0.201949	35Hz	1.8e-05
1787	46.3249	2419.85	0.201949	35Hz	1.8e-05
1788	45.6549	2412.85	0.201949	35Hz	1.8e-05
1789	45.6549	2423.85	0.201949	35Hz	1.8e-05
1790	45.3149	2417.85	0.201949	35Hz	1.8e-05
1791	48.3349	2404.85	0.201949	35Hz	1.8e-05
1792	46.6549	2415.85	0.201949	35Hz	1.8e-05
1793	46.6549	2422.85	0.201949	35Hz	1.8e-05
1794	46.9949	2422.85	0.201949	35Hz	1.8e-05
1795	44.6449	2419.85	0.201949	35Hz	1.8e-05
1796	48.3349	2415.85	0.201949	35Hz	1.8e-05
1797	46.6549	2424.85	0.201949	35Hz	1.8e-05
1798	46.3249	2414.85	0.201949	35Hz	1.8e-05
1799	48.0049	2403.85	0.201949	35Hz	1.8e-05
1800	43.9749	2412.85	0.201949	35Hz	1.8e-05
1801	46.6549	2410.85	0.201949	35Hz	1.8e-05
1802	45.9849	2421.85	0.201949	35Hz	1.8e-05
1803	48.6749	2421.85	0.201949	35Hz	1.8e-05
1804	44.9749	2422.85	0.201949	35Hz	1.8e-05
1805	44.6449	2431.85	0.201949	35Hz	1.8e-05
1806	45.6549	2407.85	0.201949	35Hz	1.8e-05
1807	45.9849	2426.85	0.201949	35Hz	1.8e-05
1808	44.9749	2418.85	0.201949	35Hz	1.8e-05
1809	44.9749	2422.85	0.201949	35Hz	1.8e-05
1810	46.3249	2423.85	0.201949	35Hz	1.8e-05
1811	44.9749	2426.85	0.201949	35Hz	1.8e-05
1812	46.3249	2409.85	0.201949	35Hz	1.8e-05
1813	45.6549	2406.85	0.201949	35Hz	1.8e-05
1814	46.9949	2409.85	0.201949	35Hz	1.8e-05
1815	45.6549	2426.85	0.201949	35Hz	1.8e-05
1816	44.9749	2436.85	0.201949	35Hz	1.8e-05
1817	47.3349	2422.85	0.201949	35Hz	1.8e-05
1818	47.3349	2408.85	0.201949	35Hz	1.8e-05
1819	46.6549	2432.85	0.201949	35Hz	1.8e-05
1820	48.0049	2413.85	0.201949	35Hz	1.8e-05
1821	49.0049	2402.85	0.201949	35Hz	1.8e-05
1822	47.3349	2419.85	0.201949	35Hz	1.8e-05
1823	44.3049	2434.85	0.201949	35Hz	1.8e-05
1824	47.6649	2419.85	0.201949	35Hz	1.8e-05
1825	45.6549	2422.85	0.201949	35Hz	1.8e-05
1826	46.3249	2403.85	0.201949	35Hz	1.8e-05
1827	46.9949	2420.85	0.201949	35Hz	1.8e-05
1828	46.6549	2417.85	0.201949	35Hz	1.8e-05
1829	45.3149	2437.85	0.201949	35Hz	1.8e-05
1830	46.6549	2416.85	0.201949	35Hz	1.8e-05
1831	48.0049	2420.85	0.201949	35Hz	1.8e-05
1832	48.3349	2412.85	0.201949	35Hz	1.8e-05
1833	45.6549	2419.85	0.201949	35Hz	1.8e-05
1834	47.6649	2410.85	0.201949	35Hz	1.8e-05
1835	45.9849	2415.85	0.201949	35Hz	1.8e-05
1836	43.9749	2424.85	0.201949	35Hz	1.8e-05
1837	45.6549	2437.85	0.201949	35Hz	1.8e-05
1838	47.6649	2403.85	0.201949	35Hz	1.8e-05
1839	50.3549	2410.85	0.201949	35Hz	1.8e-05
1840	47.6649	2405.85	0.201949	35Hz	1.8e-05
1841	46.3249	2413.85	0.201949	35Hz	1.8e-05
1842	49.3449	2418.85	0.201949	35Hz	1.8e-05
1843	48.0049	2421.85	0.201949	35Hz	1.8e-05
1844	46.3249	2411.85	0.201949	35Hz	1.8e-05
1845	50.3549	2395.85	0.201949	35Hz	1.8e-05
1846	47.3349	2422.85	0.201949	35Hz	1.8e-05
1847	44.6449	2402.85	0.201949	35Hz	1.8e-05
1848	47.6649	2410.85	0.201949	35Hz	1.8e-05
1849	45.6549	2419.85	0.201949	35Hz	1.8e-05
1850	47.6649	2410.85	0.201949	35Hz	1.8e-05
1851	48.3349	2433.85	0.201949	35Hz	1.8e-05
1852	48.3349	2407.85	0.201949	35Hz	1.8e-05
1853	46.9949	2431.85	0.201949	35Hz	1.8e-05
1854	48.6749	2410.85	0.201949	35Hz	1.8e-05
1855	49.6849	2405.72	0.201949	35Hz	1.8e-05
1856	47.6649	2403.85	0.201949	35Hz	1.8e-05
1857	45.3149	2439.85	0.201949	35Hz	1.8e-05
1858	47.6649	2413.85	0.201949	35Hz	1.8e-05
1859	46.9949	2438.85	0.201949	35Hz	1.8e-05
1860	48.6749	2423.85	0.201949	35Hz	1.8e-05
1861	44.9749	2430.85	0.201949	35Hz	1.8e-05
1862	44.6449	2434.85	0.201949	35Hz	1.8e-05
1863	47.3349	2422.85	0.201949	35Hz	1.8e-05
1864	48.0049	2428.85	0.201949	35Hz	1.8e-05
1865	45.9849	2435.85	0.201949	35Hz	1.8e-05
1866	48.0049	2408.85	0.201949	35Hz	1.8e-05
1867	49.0049	2413.85	0.201949	35Hz	1.8e-05
1868	45.6549	2429.85	0.201949	35Hz	1.8e-05
1869	48.6749	2396.85	0.201949	35Hz	1.8e-05
1870	48.6749	2416.85	0.201949	35Hz	1.8e-05
1871	45.9849	2434.85	0.201949	35Hz	1.8e-05
1872	47.3349	2410.85	0.201949	35Hz	1.8e-05
1873	47.3349	2413.85	0.201949	35Hz	1.8e-05
1874	48.0049	2425.85	0.201949	35Hz	1.8e-05
1875	47.3349	2397.85	0.201949	35Hz	1.8e-05
1876	47.3349	2421.85	0.201949	35Hz	1.8e-05
1877	50.3549	2408.85	0.201949	35Hz	1.8e-05
1878	47.6649	2415.85	0.201949	35Hz	1.8e-05
1879	49.3449	2410.85	0.201949	35Hz	1.8e-05
1880	49.3449	2434.85	0.201949	35Hz	1.8e-05
1881	49.0049	2425.85	0.201949	35Hz	1.8e-05
1882	48.6749	2421.85	0.201949	35Hz	1.8e-05
1883	50.3549	2407.85	0.201949	35Hz	1.8e-05
1884	50.3549	2419.85	0.201949	35Hz	1.8e-05
1885	50.0149	2420.85	0.201949	35Hz	1.8e-05
1886	49.6849	2415.85	0.201949	35Hz	1.8e-05
1887	50.6849	2420.85	0.201949	35Hz	1.8e-05
1888	50.3549	2437.85	0.201949	35Hz	1.8e-05
1889	50.6849	2402.85	0.201949	35Hz	1.8e-05
1890	50.6849	2421.85	0.201949	35Hz	1.8e-05
1891	51.6949	2384.85	0.201949	35Hz	1.8e-05
1892	51.0249	2426.85	0.201949	35Hz	1.8e-05
1893	52.0349	2406.85	0.201949	35Hz	1.8e-05
1894	52.0349	2416.85	0.201949	35Hz	1.8e-05
1895	50.0149	2435.85	0.201949	35Hz	1.8e-05
1896	51.6949	2418.85	0.201949	35Hz	1.8e-05
1897	55.3949	2406.85	0.201949	35Hz	1.8e-05
1898	51.3649	2405.85	0.201949	35Hz	1.8e-05
1899	50.0149	2420.85	0.201949	35Hz	1.8e-05
1900	52.3749	2419.85	0.201949	35Hz	1.8e-05
1901	50.0149	2429.85	0.201949	35Hz	1.8e-05
1902	52.7049	2413.85	0.201949	35Hz	1.8e-05
1903	49.3449	2421.85	0.201949	35Hz	1.8e-05
1904	49.6849	2414.85	0.201949	35Hz	1.8e-05
1905	52.0349	2423.85	0.201949	35Hz	1.8e-05
1906	52.0349	2424.85	0.201949	35Hz	1.8e-05
1907	54.0449	2415.85	0.201949	35Hz	1.8e-05
1908	49.3449	2410.85	0.201949	35Hz	1.8e-05
1909	49.6849	2417.85	0.201949	35Hz	1.8e-05
1910	52.3749	2410.85	0.201949	35Hz	1.8e-05
1911	50.3549	2423.85	0.201949	35Hz	1.8e-05
1912	52.7049	2401.85	0.201949	35Hz	1.8e-05
1913	52.3749	2408.85	0.201949	35Hz	1.8e-05
1914	50.3549	2425.85	0.201949	35Hz	1.8e-05
1915	52.3749	2410.85	0.201949	35Hz	1.8e-05
1916	52.7049	2433.85	0.201949	35Hz	1.8e-05
1917	50.3549	2411.85	0.201949	35Hz	1.8e-05
1918	51.6949	2440.85	0.201949	35Hz	1.8e-05
1919	55.0549	2418.85	0.201949	35Hz	1.8e-05
1920	53.3749	2418.85	0.201949	35Hz	1.8e-05
1921	27.5386	1784.38	0.0634482	40Hz	0.000156
1922	27.5386	1794.38	0.0634482	40Hz	0.000156
1923	29.8886	1789.38	0.0634482	40Hz	0.000156
1924	28.5486	1785.38	0.0634482	40Hz	0.000156
1925	28.5486	1792.38	0.0634482	40Hz	0.000156
1926	27.5386	1791.38	0.0634482	40Hz	0.000156
1927	27.8786	1792.38	0.0634482	40Hz	0.000156
1928	27.1986	1788.38	0.0634482	40Hz	0.000156
1929	28.2086	1794.38	0.0634482	40Hz	0.000156
1930	28.5486	1788.38	0.0634482	40Hz	0.000156
1931	28.2086	1793.38	0.0634482	40Hz	0.000156
1932	28.2086	1790.38	0.0634482	40Hz	0.000156
1933	27.5386	1797.38	0.0634482	40Hz	0.000156
1934	26.5286	1798.38	0.0634482	40Hz	0.000156
1935	28.2086	1787.38	0.0634482	40Hz	0.000156
1936	28.5486	1801.38	0.0634482	40Hz	0.000156
1937	29.5486	1794.38	0.0634482	40Hz	0.000156
1938	29.2186	1797.38	0.0634482	40Hz	0.000156
1939	27.8786	1785.38	0.0634482	40Hz	0.000156
1940	29.5486	1785.38	0.0634482	40Hz	0.000156
1941	27.8786	1791.38	0.0634482	40Hz	0.000156
1942	26.5286	1781.38	0.0634482	40Hz	0.000156
1943	27.5386	1775.38	0.0634482	40Hz	0.000156
1944	28.5486	1789.38	0.0634482	40Hz	0.000156
1945	26.5286	1786.38	0.0634482	40Hz	0.000156
1946	26.5286	1787.38	0.0634482	40Hz	0.000156
1947	26.1986	1782.38	0.0634482	40Hz	0.000156
1948	27.5386	1758.38	0.0634482	40Hz	0.000156
1949	27.8786	1776.38	0.0634482	40Hz	0.000156
1950	27.5386	1794.38	0.0634482	40Hz	0.000156
1951	26.8686	1777.38	0.0634482	40Hz	0.000156
1952	27.8786	1784.38	0.0634482	40Hz	0.000156
1953	27.1986	1798.38	0.0634482	40Hz	0.000156
1954	27.8786	1784.38	0.0634482	40Hz	0.000156
1955	27.8786	1775.38	0.0634482	40Hz	0.000156
1956	26.8686	1793.38	0.0634482	40Hz	0.000156
1957	27.5386	1779.38	0.0634482	40Hz	0.000156
1958	27.5386	1781.38	0.0634482	40Hz	0.000156
1959	27.8786	1788.38	0.0634482	40Hz	0.000156
1960	28.2086	1781.38	0.0634482	40Hz	0.000156
1961	27.5386	1775.38	0.0634482	40Hz	0.000156
1962	27.5386	1786.38	0.0634482	40Hz	0.000156
1963	27.8786	1785.38	0.0634482	40Hz	0.000156
1964	28.8786	1789.38	0.0634482	40Hz	0.000156
1965	28.8786	1769.38	0.0634482	40Hz	0.000156
1966	28.8786	1764.38	0.0634482	40Hz	0.000156
1967	28.8786	1768.38	0.0634482	40Hz	0.000156
1968	27.1986	1786.38	0.0634482	40Hz	0.000156
1969	27.8786	1781.38	0.0634482	40Hz	0.000156
1970	28.5486	1785.38	0.0634482	40Hz	0.000156
1971	28.5486	1794.38	0.0634482	40Hz	0.000156
1972	28.5486	1784.38	0.0634482	40Hz	0.000156
1973	28.2086	1798.38	0.0634482	40Hz	0.000156
1974	28.5486	1788.38	0.0634482	40Hz	0.000156
1975	27.8786	1790.38	0.0634482	40Hz	0.000156
1976	27.5386	1799.38	0.0634482	40Hz	0.000156
1977	28.5486	1784.38	0.0634482	40Hz	0.000156
1978	26.8686	1791.38	0.0634482	40Hz	0.000156
1979	28.5486	1789.38	0.0634482	40Hz	0.000156
1980	28.2086	1793.38	0.0634482	40Hz	0.000156
1981	27.8786	1787.38	0.0634482	40Hz	0.000156
1982	28.2086	1778.38	0.0634482	40Hz	0.000156
1983	27.8786	1793.38	0.0634482	40Hz	0.000156
1984	27.1986	1791.38	0.0634482	40Hz	0.000156
1985	26.1986	1797.38	0.0634482	40Hz	0.000156
1986	26.8686	1796.38	0.0634482	40Hz	0.000156
1987	29.2186	1789.38	0.0634482	40Hz	0.000156
1988	29.2186	1784.38	0.0634482	40Hz	0.000156
1989	28.8786	1784.38	0.0634482	40Hz	0.000156
1990	27.5386	1792.38	0.0634482	40Hz	0.000156
1991	27.5386	1775.38	0.0634482	40Hz	0.000156
1992	26.8686	1779.38	0.0634482	40Hz	0.000156
1993	26.5286	1788.38	0.0634482	40Hz	0.000156
1994	27.8786	1788.38	0.0634482	40Hz	0.000156
1995	27.5386	1799.38	0.0634482	40Hz	0.000156
1996	28.2086	1792.38	0.0634482	40Hz	0.000156
1997	26.8686	1785.38	0.0634482	40Hz	0.000156
1998	28.2086	1788.38	0.0634482	40Hz	0.000156
[truncated: 562 more rows]
